# Supplementary material for: PfaSTer: a machine learning-powered serotype caller for Streptococcus pneumoniae genomes
Source: Microb Genom. 2023 Jun 6;9(6):mgen001033. doi: 10.1099/mgen.0.001033 (PMC10327508; doi:10.1099/mgen.0.001033)
Supplement: Supplementary material 2 [file mgen-9-1033-s002.xlsx]

## Sheet: MGEN-D-22-00409 TableS1
Isolate Name	Isolate ID	Serotype	Accession	Year	Country	Patient Status
10208_2#60	5c1bdd1601c2420da107b774	1	SAMEA2057704	2010	Netherlands	diseased
10395_5#7	5c1bdca0d01a2b7022c40864	1	SAMEA2066641	2009	Togo	meningitis
14412_1#43	5c1bd436d01a2b30d4c40684	1	SAMEA2658706	2007	South Africa	meningitis
13414_8#54	5c1bcb1f5432e0a246d7e241	1	SAMEA2553735	2006	South Africa	ipd
13414_8#73	5c1bcafe5432e04212d7e235	1	SAMEA2553754	2006	South Africa	ipd
13415_4#15	5c1bca9a5432e0bbdad7e219	1	SAMEA2553791	2007	South Africa	meningitis
6714_7#20	5c1a69e47b88faf5d819d83c	1	SAMEA1024576	2008	Thailand	carriage
22841_2#126	5c1a66c7f0302dcd44c96dce	1	SAMEA104035706	2014	Israel	ipd
22841_3#50	5c1a66b7eb3e4378d71627cc	1	SAMEA104035823	2006	Israel	ipd
22841_4#16	5c1a66a37b88fa0b8c19cf92	1	SAMEA104035310	2011	Israel	ipd
22841_4#103	5c1a6699f0302dc994c96cf8	1	SAMEA104035409	2011	Israel	ipd
22027_1#154	5c1a6468f0302de358c96898	1	SAMEA104155128	2009	Israel	ipd
22114_6#12	5c1a6466f0302dbdd0c96886	1	SAMEA104154987	2007	Israel	ipd
22667_7#132	5c1a645cf0302de257c96848	1	SAMEA104035128	2010	Israel	ipd
22667_7#135	5c1a645c7b88fa1cb719ca4a	1	SAMEA104035131	2010	Israel	ipd
22841_1#15	5c1a6424eb3e435cd71621b4	1	SAMEA104035208	2010	Israel	ipd
17966_5#93	5c1a6303eb3e4396ac16200e	1	SAMEA3390012	2014	Malawi	bacteraemia
19183_3#48	5c1a62aaf0302d0f73c962cc	1	SAMEA3447974	2008	Gambia	carriage
19183_3#75	5c1a62a7eb3e43735c161dce	1	SAMEA3448001	2007	Gambia	carriage
19341_2#54	5c1a62a0f0302d105dc9628a	1	SAMEA3506049	2015	Malawi	bacteremia
20925_3#56	5c1a6284f0302d7282c961d6	1	SAMEA4036446	2014	India	bacteraemia
20957_7#111	5c1a6280eb3e430435161cbc	1	SAMEA4392442	2009	Bangladesh	meningitis
16288_3#52	5c1a60f4eb3e431d97161bbc	1	SAMEA3232395	2014	Nepal	pneumonia
16399_7#80	5c1a60e97b88fa257e19c294	1	SAMEA3309754	2009	Gambia	carriage
16288_3#50	5c1a60caf0302dca31c95fbe	1	SAMEA3232393	2014	Nepal	sepsis
15531_7#40	5c1a5eebf0302d98d8c959fe	1	SAMEA3173078	2004	Gambia	ipd
14913_2#13	5c1a5d1d7b88fa42c919b870	1	SAMEA2813998	2011	South Africa	ipd
14566_4#67	5c1a5d0f7b88fa6f1019b800	1	SAMEA2658689	2009	South Africa	ipd
14936_6#25	5c1a5cf8f0302d9c0cc95542	1	SAMEA2783818	2012	Malawi	bacteraemia
14566_4#43	5c1a5ce3eb3e43131416106e	1	SAMEA2658623	2009	South Africa	ipd
14913_3#34	5c1a5cb4eb3e435e28160f10	1	SAMEA2813959	2011	South Africa	ipd
12299_1#30	5c1a58edeb3e43416e160c06	1	SAMEA2336142	2009	USA	ipd
12837_4#32	5c1a58b0f0302dead1c95000	1	SAMEA2434708	2006	South Africa	ipd
13415_4#33	5c1a58627b88fa0ecd19b0ea	1	SAMEA2553809	2006	South Africa	meningitis
13415_6#26	5c1a5857eb3e436da2160a88	1	SAMEA2554041	2007	South Africa	ipd
14412_2#62	5c1a5812f0302db409c94d80	1	SAMEA2658874	2010	South Africa	meningitis
12837_1#14	5c1a57a7eb3e43a3321606e0	1	SAMEA2434426	2005	South Africa	meningitis
14410_5#43	5c1a577a7b88faeb6719abfa	1	SAMEA2627344	2009	Gambia	pneumonia
ERS005603	58ac41d2a0f781000151fbb8	1	SAMEA685713	1800	Malawi	disease
ERS367847	58ac27c6c492e60001aa17b7	1	SAMEA2239035	2006	Netherlands	disease
14410_4#9	5c1bd6f001c2424da107b5e6	2	SAMEA2627222	2013	Gambia	septicemia
14410_7#78	5c1bd507d01a2b61abc406ae	2	SAMEA2627537	2002	Gambia	ipd
9789_2#76	5c1a6c34f0302dea3cc97748	2	SAMEA2050422	2010	Malawi	meningitis
6593_4#21	5c1a6729f0302d03edc96f5c	2	SAMEA1024089	2008	Thailand	carriage
22841_2#14	5c1a66d77b88fa639019d092	2	SAMEA104035591	2013	Israel	ipd
22841_2#42	5c1a66d37b88fa963c19d07a	2	SAMEA104035621	2013	Israel	ipd
22841_2#110	5c1a66c97b88fac94819d038	2	SAMEA104035689	2013	Israel	ipd
22841_2#164	5c1a66c2f0302d5fbdc96dae	2	SAMEA104035747	2005	Israel	ipd
22841_3#98	5c1a66b1eb3e4307a416279c	2	SAMEA104035875	2006	Israel	ipd
22841_3#154	5c1a66aaf0302d347ec96d4e	2	SAMEA104035934	2007	Israel	ipd
22841_4#20	5c1a66a2f0302d6f0ec96d2a	2	SAMEA104035314	2011	Israel	ipd
22841_4#87	5c1a669af0302d61b2c96cfe	2	SAMEA104035393	2012	Israel	ipd
22667_7#121	5c1a645deb3e43261a1622b8	2	SAMEA104035117	2009	Israel	ipd
17794_8#152	5c1a6332eb3e437bb71620fe	2	SAMEA3388921	2011	Morocco	meningitis
17966_5#63	5c1a6306eb3e43eb2016201c	2	SAMEA3389953	2010	Malawi	meningitis
17966_5#94	5c1a63037b88fa92ea19c718	2	SAMEA3390014	2014	Malawi	bacteraemia
17966_5#92	5c1a63037b88fa79ac19c71c	2	SAMEA3390010	2014	Malawi	disease
18090_1#109	5c1a62faf0302d6c4ec964a8	2	SAMEA3431379	2006	Bangladesh	ipd
18090_2#187	5c1a62e2eb3e434291161f20	2	SAMEA3431647	1997	China	ipd
18456_1#171	5c1a62d3f0302d371ac963e0	2	SAMEA3389350	2013	Malawi	meningitis
19084_8#102	5c1a62b4eb3e433865161e20	2	SAMEA3714439	2007	Bangladesh	ipd
16288_8#60	5c1a6107f0302de669c96108	2	SAMEA3232826	2011	Nepal	pneumonia
16288_4#83	5c1a60f2eb3e437a44161bb7	2	SAMEA3232509	2014	Nepal	pneumonia
16288_3#25	5c1a605ceb3e4381cf1618a6	2	SAMEA3232369	2011	Nepal	ipd
15531_5#92	5c1a5ef0f0302d68f9c95a1e	2	SAMEA3172929	2009	Gambia	carriage
15531_6#67	5c1a5eeef0302d024fc95a1c	2	SAMEA3173010	2014	Gambia	meningitis
15531_7#25	5c1a5eebf0302d5304c95a00	2	SAMEA3173063	2009	Gambia	carriage
14723_2#28	5c1a5d05f0302de31bc9559a	2	SAMEA2797101	2009	Bangladesh	ipd
14723_1#89	5c1a5cc6eb3e43df1c160fa4	2	SAMEA2797067	2005	Bangladesh	ipd
14723_1#93	5c1a5cc67b88fa6c5919b64a	2	SAMEA2797071	2006	Bangladesh	ipd
14723_2#27	5c1a5cc5f0302d3e14c953c6	2	SAMEA2797100	2009	Bangladesh	ipd
14723_2#2	5c1a5cc57b88fa2c4019b634	2	SAMEA2797075	2006	Bangladesh	ipd
15277_1#45	5c1a5c977b88fa7cbd19b51c	2	SAMEA2797117	1998	India	meningitis
14723_2#21	5c1a5c837b88fa097519b46c	2	SAMEA2797094	2008	Bangladesh	ipd
14936_5#36	5c1a5c73f0302d81abc9516c	2	SAMEA2783662	2004	Malawi	meningitis
14410_7#24	5c1a5778f0302da07dc94acc	2	SAMEA2627357	2002	Gambia	meningitis
ERS012471	58ac1fbfc492e60001aa1189	2	NA	NA	NA	NA
ERS011476	58ac1fb3a0f781000151e872	2	NA	NA	NA	NA
ERS096039	58ac1956c492e60001aa0e14	2	NA	NA	NA	NA
ERS096035	58ac195272251e00010223d4	2	NA	NA	NA	NA
ERS019275	58ac0e18c492e60001aa0842	2	SAMEA1024089	2008	Thailand	carriage
11860_7#70	5c1be145d01a2b09b1c40976	3	SAMEA2239109	2006	Netherlands	disease
11861_2#24	5c1bdda05432e04613d7e731	3	SAMEA2238685	NA	NA	NA
10208_2#49	5c1bdd4101c242d4eb07b77e	3	SAMEA2057562	2010	Netherlands	diseased
12837_3#24	5c1bd1bc5432e0eb5fd7e3f3	3	SAMEA2434612	2005	South Africa	ipd
22695_3#201	5c1bcba55432e060c9d7e263	3	SAMEA104034885	NA	NA	NA
11860_7#59	5c1bc50a01c2426d9007b10a	3	SAMEA2239098	NA	NA	NA
13710_2#50	5c1bc4afd01a2b6293c40356	3	SAMEA2521733	2012	USA	ipd
9789_5#49	5c1a6c26f0302d1a27c976f0	3	SAMEA2052383	2009	Malawi	carriage
6680_8#15	5c1a69f3f0302d21b3c9765e	3	SAMEA1023953	2008	Thailand	carriage
6999_1#19	5c1a68e1eb3e43e5f7162b98	3	SAMEA1032612	2004	USA	carriage
6999_2#11	5c1a68dfeb3e435cec162b88	3	SAMEA1032554	2004	USA	carriage
6630_1#12	5c1a6723eb3e43cf461629a2	3	SAMEA1023926	2008	Thailand	carriage
22841_1#5	5c1a66e3f0302de5f1c96e32	3	SAMEA104035198	2010	Israel	ipd
24775_1#98	5c1a6666f0302d59c4c96bce	3	SAMEA4732941	2013	China	ipd
21946_6#233	5c1a6498f0302d15c3c969be	3	SAMEA4561048	NA	NA	NA
21999_7#143	5c1a6486eb3e437a82162388	3	SAMEA104154670	2012	Brazil	meningitis
22667_7#126	5c1a645d7b88faed2219ca54	3	SAMEA104035122	2010	Israel	ipd
17794_7#21	5c1a634c7b88fa7e4419c8a4	3	SAMEA3381568	2010	Gambia	carriage
17794_8#41	5c1a633f7b88fa5b4619c854	3	SAMEA3381552	2010	Gambia	carriage
19341_2#120	5c1a629aeb3e433c36161d7e	3	SAMEA3713943	1997	China	ipd
19341_3#68	5c1a628eeb3e432e3b161d34	3	SAMEA3714033	2009	China	carriage
16288_8#82	5c1a60edf0302d0bf1c9606a	3	SAMEA3232848	2014	Nepal	carriage
17150_5#27	5c1a60dff0302ddb24c96020	3	SAMEA3353770	2010	South Africa	carriage
15682_2#33	5c1a5f127b88fa08a219bd06	3	SAMEA3176148	2012	Poland	sepsis/pneumonia
15378_4#16	5c1a5efdf0302d4d3ec95a92	3	SAMEA3171148	2009	Malawi	carriage
15682_1#76	5c1a5e89f0302d7876c9577e	3	SAMEA3176077	2011	Poland	pneumonia
14673_1#28	5c1a5d0bf0302d686ec955c0	3	SAMEA2796436	2003	USA	pneumonia
14673_4#55	5c1a5d077b88fa3cb119b7d4	3	SAMEA2796748	2009	USA	ipd
14555_4#83	5c1a5ce6eb3e436cca16108e	3	SAMEA2659083	2011	South Africa	ipd
12291_6#63	5c1a57aceb3e43c46416070c	3	SAMEA2298245	2012	South Africa	ipd
13414_1#21	5c1a5796f0302dba70c94b8c	3	SAMEA2521471	2009	USA	ipd
13710_1#29	5c1a5781f0302dfa40c94b00	3	SAMEA2521802	2012	USA	ipd
ERS409389	58ac2d5ca0f781000151f2a6	3	SAMEA2383064	2006	Netherlands	disease
ERS409354	58ac2b46c492e60001aa1a4f	3	SAMEA2383029	2006	Netherlands	disease
ERS409286	58ac2b30a0f781000151f12e	3	SAMEA2382961	2006	Netherlands	disease
ERS011547	58ac1dbfc492e60001aa107f	3	NA	NA	NA	NA
ERS011551	58ac1dbfc492e60001aa107d	3	NA	NA	NA	NA
ERS011545	58ac1dbca0f781000151e75b	3	NA	NA	NA	NA
ERS020894	58ac0f2372251e0001021eb1	3	SAMEA1025314	2009	Thailand	carriage
ERS019380	58ac0e33c492e60001aa086e	3	SAMEA1023694	2008	Thailand	carriage
10208_2#12	5c1bdddcd01a2b13f9c408ae	4	SAMEA2060157	2009	Netherlands	diseased
11861_2#3	5c1bddd701c24221bf07b79c	4	SAMEA2238665	2006	Netherlands	disease
11511_7#18	5c1bdbde5432e07159d7e6b7	4	SAMEA2151400	1999	USA	bacteremia
9953_7#56	5c1bd7cf5432e02431d7e575	4	SAMEA2059730	2005	Netherlands	diseased
13415_7#56	5c1bc7dc5432e031d9d7e15d	4	SAMEA2554167	2009	South Africa	ipd
9789_2#66	5c1a6c357b88fa37a519d8ca	4	SAMEA2052014	2009	Malawi	septicaemia
9789_3#58	5c1a6c2e7b88fa1ac019d8b2	4	SAMEA1972843	2009	Malawi	carriage
6736_6#17	5c1a69acf0302d314ec97554	4	SAMEA1025585	2009	Thailand	carriage
6871_1#9	5c1a6944f0302d4a30c97356	4	SAMEA1025862	2009	Thailand	carriage
6593_4#2	5c1a672ceb3e433a221629c0	4	SAMEA1024203	2008	Thailand	carriage
22841_3#73	5c1a66b4eb3e43632c1627ba	4	SAMEA104035848	2006	Israel	ipd
21127_2#60	5c1a64f17b88faba5b19ce26	4	SAMEA4388056	2008	Brazil	meningitis
21242_2#135	5c1a64e0f0302d57b0c96b42	4	SAMEA4388414	2012	Brazil	bacteraemia
21999_8#91	5c1a647a7b88fa9d1519cb0e	4	SAMEA104154805	2013	Brazil	bacteraemia
16288_5#14	5c1a60f2f0302d6aa7c96088	4	SAMEA3232523	2014	Nepal	pneumonia
16288_7#6	5c1a60bceb3e4378d0161a72	4	SAMEA3232681	2009	Nepal	carriage
17059_6#30	5c1a60a97b88fa759d19c0fc	4	SAMEA3353219	2013	South Africa	carriage
17150_4#21	5c1a60907b88fa0a9f19c072	4	SAMEA3353571	2009	South Africa	carriage
15608_3#26	5c1a5f167b88facd5619bd2b	4	SAMEA3175779	1999	USA	pneumonia
15608_2#34	5c1a5eeaf0302d5909c959ee	4	SAMEA3175679	1998	USA	bacteremia
15682_1#86	5c1a5e8af0302d6f01c95782	4	SAMEA3176091	2011	Poland	bacteraemia
14723_6#37	5c1a5d1deb3e4370fb1611f2	4	SAMEA2797433	2008	Mozambique	ipd
14936_4#1	5c1a5d17f0302d7ad4c95610	4	SAMEA2814306	2013	South Africa	meningitis
14555_3#78	5c1a5d127b88fa3d0019b80e	4	SAMEA2658482	2008	South Africa	meningitis
14673_3#59	5c1a5ccdf0302df092c953f8	4	SAMEA2796657	2002	USA	pneumonia
14936_6#32	5c1a5c9a7b88fad6bb19b52c	4	SAMEA2783832	2005	Malawi	meningitis
14520_6#49	5c1a5c95f0302df91bc95276	4	SAMEA2696503	2011	Senegal	meningitis
14566_4#91	5c1a5c8f7b88fa82d519b4c8	4	SAMEA2658751	2009	South Africa	meningitis
14566_6#73	5c1a5c8bf0302d2658c95226	4	SAMEA2659043	2010	South Africa	meningitis
11861_4#64	5c1a5988f0302d7d8ec9514e	4	SAMEA2239010	2006	Netherlands	disease
12291_4#64	5c1a5912f0302d3fa7c9509a	4	SAMEA2335996	2009	USA	ipd
13470_1#49	5c1a5848f0302d7778c94e7c	4	SAMEA2554352	2006	South Africa	ipd
14412_2#44	5c1a58167b88fa478219af5a	4	SAMEA2658856	2010	South Africa	ipd
11861_1#19	5c1a57cbeb3e4396281607c4	4	SAMEA2238582	2006	Netherlands	disease
11861_1#94	5c1a57c97b88fa809719ae00	4	SAMEA2238660	2006	Netherlands	disease
12837_4#82	5c1a579df0302d27abc94bbc	4	SAMEA2434758	2006	South Africa	ipd
ERS409369	58ac2d51a0f781000151f298	4	SAMEA2383044	2006	Netherlands	disease
ERS367994	58ac2a5ea0f781000151f05a	4	SAMEA2239182	2006	Netherlands	disease
ERS020169	58ac0e9c72251e0001021e41	4	SAMEA1024961	2008	Thailand	carriage
ERS019723	58ac0e8772251e0001021e2a	4	SAMEA1023959	2008	Thailand	carriage
11657_1#84	5c1bd9e001c242249f07b690	5	SAMEA2147814	1999	USA	pneumonia
12290_3#14	5c1bd7515432e08756d7e55f	5	SAMEA2341117	2006	Malawi	meningitis
7038_5#11	5c1a6c86eb3e4381bf16323c	5	SAMEA1029387	2010	Thailand	carriage
9789_3#10	5c1a6c31eb3e4384011630e8	5	SAMEA2051758	2009	Malawi	septicaemia
22841_1#43	5c1a66e0eb3e43599016289c	5	SAMEA104035238	2011	Israel	ipd
22841_1#99	5c1a66d9eb3e43a3c816287a	5	SAMEA104035294	2011	Israel	ipd
22841_2#170	5c1a66c1eb3e43908d162804	5	SAMEA104035753	2005	Israel	ipd
22841_3#105	5c1a66b0f0302d3990c96d68	5	SAMEA104035883	2007	Israel	ipd
22841_3#130	5c1a66adeb3e43b16216278e	5	SAMEA104035908	2007	Israel	ipd
23164_8#88	5c1a6680eb3e433f071626ba	5	SAMEA4707884	2009	Israel	ipd
23164_8#106	5c1a667ef0302d51a6c96c52	5	SAMEA4707849	2009	Israel	ipd
23164_8#145	5c1a6679f0302dc0c9c96c32	5	SAMEA4707886	2009	Israel	ipd
23164_8#146	5c1a6679eb3e43849e162698	5	SAMEA4707889	2009	Israel	ipd
22114_6#87	5c1a645e7b88fa1cca19ca58	5	SAMEA104155061	2008	Israel	ipd
22667_7#142	5c1a645beb3e434e2a1622a6	5	SAMEA104035138	2010	Israel	ipd
22841_1#168	5c1a641aeb3e435e08162188	5	SAMEA104035554	2013	Israel	ipd
17794_7#51	5c1a6348eb3e4354d916215c	5	SAMEA3388893	2008	Morocco	meningitis
17794_8#136	5c1a63347b88fa686219c81c	5	SAMEA3388897	2009	Morocco	disease
17966_5#60	5c1a6307eb3e43c58a162020	5	SAMEA3389948	2011	Malawi	meningitis
19084_7#87	5c1a62c9f0302d755ac9639a	5	SAMEA3714240	2007	Peru	pneumonia
19341_2#130	5c1a629af0302d598fc96256	5	SAMEA3713972	1999	China	ipd
20925_3#16	5c1a62877b88fa181319c404	5	SAMEA4035168	2009	India	pcs
15531_3#7	5c1a5ef7eb3e435e951615e6	5	SAMEA3171338	2010	Malawi	pneumonia
14913_2#30	5c1a5d02eb3e432087161140	5	SAMEA2814040	2011	South Africa	ipd
14555_4#76	5c1a5ce6f0302dfb12c954b8	5	SAMEA2659069	2011	South Africa	ipd
14723_4#12	5c1a5cc3f0302d1765c953b0	5	SAMEA2797275	2009	Mozambique	ipd
14723_3#70	5c1a5cc37b88fad73319b628	5	SAMEA2797238	2010	Mozambique	ipd
14723_6#52	5c1a5cbceb3e432d66160f62	5	SAMEA2797448	2008	Mozambique	ipd
14936_4#89	5c1a5c9ef0302d1563c952be	5	SAMEA2814394	2013	South Africa	ipd
14723_3#73	5c1a5c83f0302d1696c951d4	5	SAMEA2797241	2010	Mozambique	ipd
14913_7#6	5c1a5c76eb3e4383d8160d26	5	SAMEA2814216	2013	South Africa	ipd
12162_1#28	5c1a595d7b88fae1ad19b352	5	SAMEA2298305	2012	South Africa	ipd
13415_8#73	5c1a584bf0302d4abcc94e92	5	SAMEA2554280	2010	South Africa	ipd
14410_4#76	5c1a5837f0302d25fbc94e06	5	SAMEA2627496	2012	Gambia	pneumonia
14410_5#23	5c1a58377b88fa1ed619afd0	5	SAMEA2627273	2010	Gambia	pneumonia
14410_6#17	5c1a5835eb3e437bcf1609a6	5	SAMEA2627269	2011	Gambia	meningitis
12162_1#79	5c1a57b9eb3e4365c616076c	5	SAMEA2298356	2012	South Africa	ipd
12837_2#29	5c1a57a37b88fa01e519ad2e	5	SAMEA2434529	2005	South Africa	ipd
ERS050646	58ac4219a0f781000151fc0c	5	NA	NA	NA	NA
ERS006744	58ac41dda0f781000151fbca	5	NA	NA	NA	NA
10071_4#34	5c1bdeec5432e06e7ad7e76d	8	SAMEA2060005	2007	Netherlands	diseased
10208_2#8	5c1bdded01c242ce1b07b7a8	8	SAMEA2059417	2009	Netherlands	diseased
11861_2#65	5c1bdcf701c242803307b768	8	SAMEA2238725	2006	Netherlands	disease
11861_2#70	5c1bdce001c242182107b760	8	SAMEA2238730	NA	NA	NA
9953_7#27	5c1bd888d01a2b9cb1c40762	8	SAMEA2059085	2004	Netherlands	diseased
9953_7#36	5c1bd84b01c2426db507b636	8	SAMEA2059088	2005	Netherlands	diseased
21946_6#182	5c1bd1205432e07237d7e3cb	8	SAMEA4560997	NA	NA	NA
11860_5#12	5c1bcb7301c2420dcb07b2ae	8	SAMEA2238381	2006	Netherlands	disease
11860_6#3	5c1bc91c5432e0c19ad7e1ab	8	SAMEA2238469	NA	NA	NA
21999_8#45	5c1a647d7b88fa1af919cb30	8	SAMEA104154756	2013	Brazil	meningitis
21999_8#99	5c1a6479f0302d039cc968fa	8	SAMEA104154811	2013	Brazil	bacteraemia
20925_3#10	5c1a6287eb3e43d2b3161cec	8	SAMEA4036480	2014	India	bacteraemia
15995_2#21	5c1a60f5f0302d7d09c9609a	8	SAMEA3208952	2013	South Africa	carriage
17138_3#59	5c1a60e37b88fa2b0619c272	8	SAMEA3354202	2012	South Africa	carriage
17175_8#4	5c1a60d87b88fa057f19c242	8	SAMEA3354092	2014	South Africa	ipd
17150_6#51	5c1a60847b88fa00c619c026	8	SAMEA3354175	2014	South Africa	ipd
17150_6#6	5c1a6082eb3e4379ec161966	8	SAMEA3354093	2014	South Africa	ipd
17175_7#51	5c1a606ef0302d3746c95d78	8	SAMEA3354001	2014	South Africa	meningitis
17794_7#17	5c1a60327b88fa0d1b19be18	8	SAMEA3381540	2010	Gambia	carriage
14913_5#77	5c1a5cfdf0302d7622c9556e	8	SAMEA2814477	2013	South Africa	ipd
14913_3#45	5c1a5cb3f0302d55a4c9534a	8	SAMEA2813974	2008	South Africa	ipd
11861_4#69	5c1a5987f0302d09d2c9514c	8	SAMEA2239015	NA	NA	NA
11861_5#90	5c1a596ff0302d2917c95122	8	SAMEA2239315	NA	NA	NA
12754_4#60	5c1a58d77b88fab9e919b248	8	SAMEA2383270	NA	NA	NA
13414_2#71	5c1a587df0302dca50c94f6c	8	SAMEA2521622	2012	USA	meningitis
11860_8#7	5c1a57cceb3e436c7c1607cc	8	SAMEA2239142	NA	NA	NA
11861_1#23	5c1a57cceb3e43235f1607c8	8	SAMEA2238586	NA	NA	NA
12045_8#79	5c1a57bcf0302d7d85c94c5c	8	SAMEA2238343	2006	Netherlands	disease
12837_5#12	5c1a579df0302d0f63c94bb6	8	SAMEA2434776	2006	South Africa	ipd
13415_7#44	5c1a5787eb3e43cd5b160610	8	SAMEA2554155	2009	South Africa	ipd
ERS455162	58ac4472a0f781000151fe64	8	SAMEA2521622	2012	USA	meningitis
ERS515187	58ac2e7572251e0001023334	8	SAMEA2674672	2006	Netherlands	disease
ERS409538	58ac2d8cc492e60001aa1bed	8	SAMEA2383213	2006	Netherlands	disease
ERS409408	58ac2d6572251e0001023206	8	SAMEA2383083	2006	Netherlands	disease
ERS367932	58ac2cbca0f781000151f1d0	8	SAMEA2239120	2006	Netherlands	disease
ERS409091	58ac2b0aa0f781000151f0fe	8	SAMEA2382766	2006	Netherlands	disease
ERS367193	58ac29e8a0f781000151efdc	8	SAMEA2238381	2006	Netherlands	disease
ERS367124	58ac29c9c492e60001aa18b7	8	SAMEA2238312	2006	Netherlands	disease
ERS367690	58ac2792a0f781000151ee70	8	SAMEA2238878	2006	Netherlands	disease
ERS367402	58ac276872251e0001022d04	8	SAMEA2238590	2006	Netherlands	disease
SMRU2750	5c1a6c947b88fa303619da98	13	SAMEA1029121	2010	Thailand	carriage
SMRU1859	5c1a6965eb3e43ae27162dde	13	SAMEA1026058	2009	Thailand	carriage
SMRU1769	5c1a694df0302d5133c97378	13	SAMEA1026199	2009	Thailand	carriage
SMRU2533	5c1a69217b88fa23b319d506	13	SAMEA1029149	2010	Thailand	carriage
SMRU2591	5c1a68fdf0302dce21c971c8	13	SAMEA1028938	2009	Thailand	carriage
SMRU2260	5c1a68f4eb3e430ba5162bf6	13	SAMEA1026078	2009	Thailand	carriage
GPS_IL_10081	5c1a66aaf0302d7529c96d50	13	SAMEA104035935	2007	Israel	ipd
GPS_BR_0693_12	5c1a6487f0302dfff7c9695e	13	SAMEA104154660	2012	Brazil	meningitis
GPS_GM_2089	5c1a634ceb3e43f6c7162178	13	SAMEA3381578	2010	Gambia	carriage
GPS_MW_BKQ58L_R1	5c1a63157b88fa921119c76e	13	SAMEA3389878	2013	Malawi	bacteraemia
GPS_MW_BQN1UJ	5c1a630ff0302d4318c96534	13	SAMEA3389960	2015	Malawi	carriage / pneumonia
GPS_MW_BQN1MN	5c1a630beb3e43b4ca162030	13	SAMEA3390044	2015	Malawi	carriage / pneumonia
GPS_MW_BHA8WB	5c1a6305f0302d39c1c964e4	13	SAMEA3389984	2014	Malawi	bacteraemia
GPS_NP_4107	5c1a60c47b88fa243919c1b4	13	SAMEA3232527	2014	Nepal	pneumonia
GPS_GM_1596	5c1a60b8eb3e431f14161a5c	13	SAMEA3309577	2009	Gambia	carriage
GPS_GM_1594	5c1a60b4eb3e4375cc161a4c	13	SAMEA3309575	2009	Gambia	carriage
GPS_GM_1882	5c1a60657b88fa7a4419bf8a	13	SAMEA3381370	2009	Gambia	carriage
GPS_GM_1909	5c1a6064eb3e438fc51618c8	13	SAMEA3381397	2009	Gambia	carriage
GPS_GM_1893	5c1a6064eb3e4344941618d0	13	SAMEA3381381	2009	Gambia	carriage
GPS_GM_1937	5c1a6062eb3e437ec11618c4	13	SAMEA3381425	2009	Gambia	carriage
GPS_ZA_carriage_SP1915	5c1a6047f0302d30c8c95c68	13	SAMEA3354121	2012	South Africa	carriage
GPS_ZA_carriage_SP1504	5c1a603deb3e433d551617a8	13	SAMEA3353502	2013	South Africa	carriage
GPS_ZA_carriage_SP1775	5c1a60397b88fa431119be44	13	SAMEA3353859	2010	South Africa	carriage
GPS_MW_4786	5c1a5efd7b88fa42ef19bc5a	13	SAMEA3171142	2010	Malawi	carriage
GPS_ZA_carriage_SP62	5c1a5ed4eb3e439d981614fa	13	SAMEA3206639	2009	South Africa	carriage
GPS_ZA_carriage_SP647	5c1a5ecaeb3e4386991614bc	13	SAMEA3207234	2011	South Africa	carriage
GPS_ZA_carriage_SP833	5c1a5ebe7b88fa658c19baee	13	SAMEA3208748	2013	South Africa	carriage
GPS_MW_BQN14E	5c1a5d16eb3e43506c1611cc	13	SAMEA2783856	2014	Malawi	carriage / pneumonia
GPS_MW_1435_R1	5c1a5cf9f0302d47b9c95548	13	SAMEA2783683	2009	Malawi	carriage
GPS_MW_BQN14A	5c1a5cf8f0302dd6c2c95540	13	SAMEA2783852	2014	Malawi	carriage / pneumonia
ZA_GPS_SP591	5c1a58a6eb3e43683f160b64	13	SAMEA2434766	2006	South Africa	meningitis
PATH2221	5c1a57bd7b88fa301419adb4	13	SAMEA2204065	2006	Peru	meningitis
GPS_ZA_919	5c1a578a7b88fa281b19ac76	13	SAMEA2554030	2007	South Africa	ipd
ERS022502	58ac15cfc492e60001aa0c72	13	SAMEA1029404	2010	Thailand	carriage
ERS021369	58ac103c72251e0001021f90	13	SAMEA1026058	2009	Thailand	carriage
ERS021229	58ac1019a0f781000151e069	13	SAMEA1025386	2009	Thailand	carriage
ERS020427	58ac0f80a0f781000151dff3	13	SAMEA1024717	2008	Thailand	carriage
ERS020316	58ac0f5da0f781000151dfce	13	SAMEA1025076	2008	Thailand	carriage
ERS020929	58ac0f30c492e60001aa0967	13	SAMEA1025229	2009	Thailand	carriage
ERS019231	58ac0e0b72251e0001021d68	13	SAMEA974636	2008	Thailand	carriage
11511_7#55	5c1bdb6d5432e088add7e69b	14	SAMEA2157568	1999	USA	bacteremia
11861_5#24	5c1bd9f8d01a2b918cc407c0	14	SAMEA2239251	2006	Netherlands	disease
11822_1#83	5c1bd06ed01a2b2cc1c405aa	14	SAMEA2147034	1998	USA	pneumonia
6753_1#22	5c1a69a27b88fa105619d720	14	SAMEA1025279	2009	Thailand	carriage
6805_3#9	5c1a697b7b88fa79e619d698	14	SAMEA1025285	2009	Thailand	carriage
6805_3#19	5c1a697a7b88fa37dc19d692	14	SAMEA1025462	2009	Thailand	carriage
6631_6#21	5c1a6703eb3e43a088162938	14	SAMEA1024077	2008	Thailand	carriage
21127_2#90	5c1a64edf0302d9b79c96b88	14	SAMEA4388071	2008	Brazil	meningitis
21127_2#156	5c1a64e4eb3e43eba016259a	14	SAMEA4388104	2009	Brazil	pneumonia
21999_7#167	5c1a64847b88fa3de919cb64	14	SAMEA104154693	2012	Brazil	pneumonia
17870_8#18	5c1a631c7b88fa12ff19c792	14	SAMEA3389839	2004	Malawi	bacteraemia
19084_7#75	5c1a62caf0302d1ff0c963a4	14	SAMEA3714228	2006	Peru	pneumonia
19084_8#50	5c1a62ba7b88fa091919c556	14	SAMEA3714387	2008	Peru	carriage
19341_2#96	5c1a629cf0302d3541c9626a	14	SAMEA3713888	1999	China	ipd
21127_1#175	5c1a626e7b88fa5b7319c36e	14	SAMEA4388346	2008	Brazil	pneumonia
16399_5#64	5c1a61087b88fad37419c348	14	SAMEA3309554	2009	Gambia	carriage
17138_4#62	5c1a6100eb3e43af07161c02	14	SAMEA3354344	2010	South Africa	carriage
16288_5#54	5c1a6058eb3e4311c816188e	14	SAMEA3232563	2014	Nepal	carriage
17175_5#66	5c1a603bf0302dcbddc95c20	14	SAMEA3353670	2010	South Africa	carriage
17175_5#9	5c1a603b7b88faefc919be54	14	SAMEA3353554	2010	South Africa	carriage
15608_2#40	5c1a5f34eb3e432101161742	14	SAMEA3175685	1999	USA	bacteremia
15682_1#38	5c1a5f13f0302dca98c95b2c	14	SAMEA3176022	2009	Poland	bacteraemia
15682_1#65	5c1a5e8af0302d3f99c95786	14	SAMEA3176061	2010	Poland	meningitis
14723_6#16	5c1a5cbdeb3e4375b4160f6e	14	SAMEA2797412	2008	Mozambique	ipd
14723_2#15	5c1a5c847b88fa66a019b474	14	SAMEA2797088	2007	Bangladesh	ipd
14723_6#59	5c1a5c80eb3e4368d1160d66	14	SAMEA2797455	2011	Trinidad and Tobago	scd uti
14913_2#49	5c1a5c7e7b88fa66fc19b438	14	SAMEA2814089	2011	South Africa	ipd
11861_5#40	5c1a597d7b88fa2d3a19b396	14	SAMEA2239266	NA	NA	NA
12162_1#10	5c1a595f7b88fa064f19b35a	14	SAMEA2298287	2012	South Africa	ipd
13414_8#68	5c1a586c7b88fa5bc419b104	14	SAMEA2553749	2006	South Africa	ipd
13415_4#65	5c1a58607b88fa583a19b0de	14	SAMEA2553841	2006	South Africa	ipd
13415_7#12	5c1a5852f0302d9143c94ec2	14	SAMEA2554123	2009	South Africa	ipd
10395_5#10	5c1a57f1eb3e4380b8160892	14	SAMEA2066643	2010	Senegal	meningitis
11657_8#48	5c1a57ea7b88fa3af919ae80	14	SAMEA2204186	2010	Peru	pneumonia
13415_5#48	5c1a578c7b88fa509019ac7c	14	SAMEA2553920	2007	South Africa	ipd
14410_8#6	5c1a5775f0302d71f5c94ac6	14	SAMEA2658320	2008	South Africa	ipd
ERS409169	58ac2d20a0f781000151f25e	14	SAMEA2382844	2006	Netherlands	disease
ERS408995	58ac2d00a0f781000151f23a	14	SAMEA2382670	2006	Netherlands	disease
ERS020996	58ac0fdc72251e0001021f52	14	SAMEA1025279	2009	Thailand	carriage
ERS019640	58ac0e7ac492e60001aa08b9	14	SAMEA1024080	2008	Thailand	carriage
11861_1#22	5c1bdf3001c24284ee07b814	20	SAMEA2238585	2006	Netherlands	disease
11861_5#35	5c1bd9ed01c242474507b694	20	SAMEA2239261	2006	Netherlands	disease
9953_7#58	5c1bd7c55432e03cadd7e571	20	SAMEA2059731	2005	Netherlands	diseased
14520_5#73	5c1bd15a5432e06ef9d7e3df	20	SAMEA2696496	2009	Gambia	carriage
9789_5#75	5c1a6c24f0302d362ac976dc	20	SAMEA2052482	2009	Malawi	carriage
6731_2#1	5c1a69c6f0302d4875c975b4	20	SAMEA1024934	2008	Thailand	carriage
6805_7#18	5c1a696eeb3e43acc4162e22	20	SAMEA1025710	2009	Thailand	carriage
6840_3#3	5c1a694ceb3e4328a8162d7e	20	SAMEA1025803	2009	Thailand	carriage
6925_3#13	5c1a6930eb3e432109162d0c	20	SAMEA1025750	2009	Thailand	carriage
6983_2#3	5c1a68f77b88fa625719d43e	20	SAMEA1025736	2009	Thailand	carriage
6983_7#55	5c1a68e8f0302d14a3c97178	20	SAMEA1028724	2010	Thailand	carriage
6486_8#3	5c1a67507b88fa1ba519d2c6	20	SAMEA1026443	2011	United Kingdom	carriage
6512_4#4	5c1a67437b88fae55519d288	20	SAMEA1026753	2009	United Kingdom	carriage
6512_6#17	5c1a673bf0302ddadfc96fcc	20	SAMEA1026607	2009	United Kingdom	carriage
6593_5#9	5c1a6728f0302d4d80c96f58	20	SAMEA1023874	2008	Thailand	carriage
6631_4#20	5c1a670aeb3e43120016294c	20	SAMEA1024018	2008	Thailand	carriage
6631_6#22	5c1a67027b88fa65bd19d16a	20	SAMEA1024110	2008	Thailand	carriage
6631_7#11	5c1a6701f0302d69c3c96ea4	20	SAMEA1023884	2008	Thailand	carriage
6664_1#1	5c1a66f77b88fab51919d12a	20	SAMEA1023911	2008	Thailand	carriage
6664_1#20	5c1a66f47b88fa758419d120	20	SAMEA1023767	2008	Thailand	carriage
22841_2#128	5c1a66c7f0302d831ac96dca	20	SAMEA104035708	2014	Israel	ipd
22841_3#3	5c1a66bd7b88fa4c3b19d012	20	SAMEA104035776	2005	Israel	ipd
21242_2#154	5c1a64de7b88fa269f19cdc4	20	SAMEA4388140	2012	Brazil	bacteraemia
21999_7#126	5c1a6488f0302d8804c96968	20	SAMEA104154653	2012	Brazil	meningitis
21999_7#131	5c1a6487eb3e431800162394	20	SAMEA104154658	2012	Brazil	meningitis
21999_8#58	5c1a647c7b88fa011d19cb24	20	SAMEA104154768	2013	Brazil	bacteraemia
21999_8#102	5c1a6479f0302dc245c968f6	20	SAMEA104154814	2013	Brazil	meningitis
17794_7#99	5c1a63447b88fa0c6119c878	20	SAMEA3381416	2009	Gambia	carriage
17794_8#9	5c1a6342f0302d794dc96630	20	SAMEA3381479	2009	Gambia	carriage
17794_8#49	5c1a633eeb3e433a63162136	20	SAMEA3381577	2010	Gambia	carriage
17794_8#48	5c1a633e7b88fa4d0f19c850	20	SAMEA3381576	2010	Gambia	carriage
17794_8#52	5c1a633deb3e43b272162134	20	SAMEA3381583	2010	Gambia	carriage
17794_8#101	5c1a63377b88fa0fc819c82a	20	SAMEA3381648	2009	Gambia	carriage
17794_8#117	5c1a6336eb3e438e96162114	20	SAMEA3381665	2009	Gambia	carriage
17794_8#163	5c1a63317b88fa966419c806	20	SAMEA3389125	2014	Malawi	carriage
17870_7#63	5c1a632c7b88fa64b919c7ee	20	SAMEA3389318	2014	Malawi	carriage
17870_7#86	5c1a63297b88fada5219c7d8	20	SAMEA3389374	2014	Malawi	carriage
17870_7#101	5c1a6327f0302db299c965ba	20	SAMEA3389405	2014	Malawi	carriage
17870_8#178	5c1a630eeb3e4311ca162040	20	SAMEA3389981	2015	Malawi	carriage / pneumonia
19183_3#59	5c1a62a9f0302d69e0c962ba	20	SAMEA3447985	2008	Gambia	carriage
20925_3#5	5c1a6287f0302dff00c961ee	20	SAMEA4034862	2015	India	meningitis
20287_5#132	5c1a6287eb3e43543d161cf0	20	SAMEA3389252	2000	Malawi	meningitis
21053_8#149	5c1a627cf0302dea1bc96194	20	SAMEA4387912	2012	Russia	meningitis
17059_6#48	5c1a6105f0302d3f4ec960ee	20	SAMEA3353255	2012	South Africa	carriage
17138_4#64	5c1a60e2eb3e432980161b62	20	SAMEA3354346	2012	South Africa	carriage
17150_4#62	5c1a60e1f0302dd1d4c96026	20	SAMEA3353653	2010	South Africa	carriage
17428_8#182	5c1a60d6f0302dbf92c95fea	20	SAMEA3381396	2009	Gambia	carriage
16288_3#78	5c1a60c8eb3e435f63161ac0	20	SAMEA3232421	2012	Nepal	carriage
16288_5#71	5c1a60c0f0302d30cbc95f7a	20	SAMEA3232580	2014	Nepal	carriage
16288_6#60	5c1a60beeb3e43e8a1161a82	20	SAMEA3232652	2014	Nepal	carriage
16288_7#73	5c1a60bb7b88fa79e219c186	20	SAMEA3232748	2009	Nepal	carriage
16399_6#12	5c1a60b47b88fa082519c152	20	SAMEA3309589	2009	Gambia	carriage
16399_7#35	5c1a60afeb3e4316d6161a24	20	SAMEA3309701	2009	Gambia	carriage
17059_6#32	5c1a60a87b88fa4d9419c0f4	20	SAMEA3353224	2012	South Africa	carriage
17059_6#78	5c1a60a67b88fafbee19c0e8	20	SAMEA3353313	2012	South Africa	carriage
17059_7#87	5c1a60a2eb3e4387fb1619ea	20	SAMEA3353337	2012	South Africa	carriage
17059_7#69	5c1a60a2eb3e431c471619ec	20	SAMEA3353301	2012	South Africa	carriage
17138_4#85	5c1a6094f0302d2715c95e54	20	SAMEA3354367	2012	South Africa	carriage
17150_4#25	5c1a608feb3e4369c71619a2	20	SAMEA3353579	2010	South Africa	carriage
17150_5#90	5c1a60887b88fa4f0f19c042	20	SAMEA3353893	2010	South Africa	carriage
17175_4#55	5c1a607eeb3e43a4cc161952	20	SAMEA3353455	2013	South Africa	carriage
17175_4#7	5c1a607d7b88fa40e119c003	20	SAMEA3353365	2013	South Africa	carriage
17175_5#64	5c1a6078f0302d828fc95daa	20	SAMEA3353666	2010	South Africa	carriage
17428_8#154	5c1a60657b88fa269a19bf88	20	SAMEA3381368	2009	Gambia	carriage
17794_7#104	5c1a6063f0302d73d5c95d26	20	SAMEA3381421	2009	Gambia	carriage
17794_7#15	5c1a60627b88fa077e19bf74	20	SAMEA3381489	2009	Gambia	carriage
16288_3#24	5c1a605b7b88fa561619bf3e	20	SAMEA3232367	2011	Nepal	ipd
16288_8#32	5c1a60557b88fa5fbc19bf1e	20	SAMEA3232798	2009	Nepal	carriage
16399_5#55	5c1a60537b88fad11419bf0a	20	SAMEA3309533	2009	Gambia	carriage
16399_6#53	5c1a6051f0302d34b5c95ca2	20	SAMEA3309632	2009	Gambia	carriage
17059_7#48	5c1a604b7b88facd3619beca	20	SAMEA3353256	2012	South Africa	carriage
17059_8#19	5c1a6049eb3e436145161816	20	SAMEA3353385	2012	South Africa	carriage
17138_5#62	5c1a6044eb3e43137a1617ea	20	SAMEA3232833	2014	Nepal	carriage
17150_4#45	5c1a60437b88faf95419be8e	20	SAMEA3353620	2010	South Africa	carriage
17150_5#62	5c1a60407b88faecc019be80	20	SAMEA3353839	2010	South Africa	carriage
17428_8#169	5c1a6033f0302d45ccc95be0	20	SAMEA3381383	2009	Gambia	carriage
15995_1#1	5c1a5f24eb3e438eaf1616e2	20	SAMEA3206721	2009	South Africa	carriage
15531_5#69	5c1a5f1b7b88fa8f6d19bd50	20	SAMEA3172906	2009	Gambia	carriage
15608_4#67	5c1a5f137b88fadedd19bd0e	20	SAMEA3175913	2012	Trinidad and Tobago	pneumonia
15731_8#87	5c1a5f10f0302d0998c95b1a	20	SAMEA3206712	2009	South Africa	carriage
15995_2#130	5c1a5f037b88fa399019bc84	20	SAMEA3209060	2013	South Africa	carriage
15531_2#29	5c1a5efa7b88faefbc19bc4e	20	SAMEA3171262	2014	Malawi	carriage
15531_3#95	5c1a5ef7f0302d60c3c95a5a	20	SAMEA3171599	2014	Malawi	meningitis
15531_4#63	5c1a5ef4eb3e43107a1615c6	20	SAMEA3172811	2011	Gambia	pneumonia
15531_5#39	5c1a5ef3f0302d69b1c95a36	20	SAMEA3172848	2011	Gambia	pneumonia
15531_5#65	5c1a5ef17b88fa23e019bc08	20	SAMEA3172902	2009	Gambia	carriage
15608_2#93	5c1a5ee8eb3e434367161576	20	SAMEA3175762	1998	USA	bacteremia
15841_2#89	5c1a5ec77b88fab76219bb1a	20	SAMEA3207285	2011	South Africa	carriage
15841_3#42	5c1a5ec5eb3e434d491614a0	20	SAMEA3208688	2011	South Africa	carriage
15841_4#30	5c1a5ec1f0302d3523c958e2	20	SAMEA3208771	2011	South Africa	carriage
15841_4#3	5c1a5ebff0302de72dc958da	20	SAMEA3208744	2011	South Africa	carriage
15841_5#32	5c1a5ebbeb3e433118161476	20	SAMEA3206942	2011	South Africa	carriage
15874_1#30	5c1a5eaaf0302df6bdc95850	20	SAMEA3207035	2011	South Africa	carriage
15995_1#50	5c1a5ea4eb3e430c281613bc	20	SAMEA3206807	2009	South Africa	carriage
15995_1#9	5c1a5ea1eb3e4309df1613aa	20	SAMEA3206729	2009	South Africa	carriage
15531_4#17	5c1a5e987b88fa4dbf19b9d6	20	SAMEA3171616	2014	Malawi	carriage
15531_6#75	5c1a5e947b88fa3ee119b9b4	20	SAMEA3173018	2009	Gambia	carriage
15841_1#10	5c1a5e847b88fa02b319b956	20	SAMEA3206767	2013	South Africa	carriage
15841_2#93	5c1a5e807b88faf00019b944	20	SAMEA3207289	2011	South Africa	carriage
15873_3#76	5c1a5e757b88fac90f19b8f8	20	SAMEA3233272	2010	Gambia	carriage
14520_6#18	5c1a5cf5eb3e434d4e1610e8	20	SAMEA2696437	2011	Ghana	carriage
14673_3#46	5c1a5ccd7b88fa38e919b67c	20	SAMEA2796644	2002	USA	pneumonia
14913_2#20	5c1a5cb9eb3e435530160f46	20	SAMEA2814017	2011	South Africa	ipd
14913_6#74	5c1a5ca57b88fa589619b57e	20	SAMEA2814569	2013	South Africa	ipd
14913_7#24	5c1a5ca47b88fa93ab19b574	20	SAMEA2814234	2013	South Africa	ipd
14566_6#92	5c1a5c8aeb3e43658f160dbc	20	SAMEA2659082	2011	South Africa	meningitis
14913_3#81	5c1a5c7d7b88fad46219b421	20	SAMEA2814091	2009	South Africa	ipd
11861_4#73	5c1a5986eb3e43b35d160d00	20	SAMEA2239019	NA	NA	NA
11893_1#88	5c1a5965eb3e43dead160cc4	20	SAMEA2238847	NA	NA	NA
12291_3#85	5c1a591ceb3e43920d160c52	20	SAMEA2335927	2009	Peru	carriage
12299_1#46	5c1a58edeb3e43c5fe160c00	20	SAMEA2336158	2009	USA	ipd
13353_7#12	5c1a588feb3e43903c160b28	20	SAMEA2521753	2012	USA	ipd
13415_8#13	5c1a584e7b88fa80df19b082	20	SAMEA2554220	2009	South Africa	ipd
14355_8#90	5c1a583ceb3e4388c11609ca	20	SAMEA2674617	2006	Netherlands	disease
14355_8#59	5c1a583ceb3e4305e01609c4	20	SAMEA2674586	NA	NA	NA
13154_2#71	5c1a57997b88fa3ef219acdc	20	SAMEA2467313	2008	Peru	carriage
13353_7#70	5c1a5798f0302d5f69c94b96	20	SAMEA2521811	2012	USA	ipd
13415_6#40	5c1a57897b88fa6b8019ac72	20	SAMEA2554055	2007	South Africa	ipd
14520_4#18	5c1a576ef0302d273ac94aa2	20	SAMEA2696299	2009	Gambia	carriage
ERS515133	58ac2e6772251e0001023326	20	SAMEA2674618	2006	Netherlands	disease
ERS515132	58ac2e6772251e0001023324	20	SAMEA2674617	2006	Netherlands	disease
ERS409109	58ac2d02c492e60001aa1b49	20	SAMEA2382784	2006	Netherlands	disease
ERS409332	58ac2b3ca0f781000151f136	20	SAMEA2383007	2006	Netherlands	disease
ERS368073	58ac2a7c72251e0001022fbe	20	SAMEA2239261	2006	Netherlands	disease
ERS367397	58ac2767c492e60001aa1743	20	SAMEA2238585	2006	Netherlands	disease
ERS021720	58ac13d9c492e60001aa0ae8	20	SAMEA1025736	2009	Thailand	carriage
ERS021635	58ac13c4c492e60001aa0add	20	SAMEA1025750	2009	Thailand	carriage
ERS021257	58ac139772251e000102202a	20	SAMEA1025710	2009	Thailand	carriage
ERS021868	58ac10a5c492e60001aa0a85	20	SAMEA1028724	2010	Thailand	carriage
ERS021313	58ac102c72251e0001021f85	20	SAMEA1025803	2009	Thailand	carriage
ERS020518	58ac0ec0c492e60001aa090e	20	NA	NA	NA	NA
ERS019673	58ac0e82a0f781000151df0c	20	SAMEA1023884	2008	Thailand	carriage
ERS019660	58ac0e7fa0f781000151df07	20	SAMEA1024110	2008	Thailand	carriage
ERS019610	58ac0e71c492e60001aa08b4	20	SAMEA1024018	2008	Thailand	carriage
ERS019394	58ac0e3572251e0001021da7	20	SAMEA1023767	2008	Thailand	carriage
ERS019375	58ac0e32c492e60001aa086b	20	SAMEA1023911	2008	Thailand	carriage
ERS019287	58ac0e1bc492e60001aa0845	20	SAMEA1023874	2008	Thailand	carriage
22695_3#199	5c1bcbafd01a2b7f6fc404be	21	SAMEA104034883	NA	NA	NA
22695_3#289	5c1bc990d01a2b79dac4045e	21	SAMEA104035063	NA	NA	NA
22709_8#316	5c1bc816d01a2b2842c403f2	21	SAMEA104034530	NA	NA	NA
22984_8#54	5c1bc59501c242b5da07b134	21	SAMEA104035024	NA	NA	NA
7068_4#24	5c1a6c6eeb3e43a0f31631e6	21	SAMEA1029353	2009	Thailand	carriage
7622_3#86	5c1a6c517b88faf93c19d924	21	SAMEA1463073	2007	USA	carriage
6714_8#6	5c1a69e37b88fa2e2519d83a	21	SAMEA1023737	2008	Thailand	carriage
6736_8#3	5c1a69a87b88fa5e3419d73c	21	SAMEA1025531	2009	Thailand	carriage
6753_4#13	5c1a699a7b88fa15da19d6f6	21	SAMEA1025635	2009	Thailand	carriage
6805_7#3	5c1a6970f0302d1501c97426	21	SAMEA1026104	2009	Thailand	carriage
6925_8#12	5c1a69227b88fae9c319d508	21	SAMEA1029152	2010	Thailand	carriage
6972_2#18	5c1a69007b88fa434219d460	21	SAMEA1028844	2010	Thailand	carriage
6512_5#12	5c1a673ff0302dc60bc96fde	21	SAMEA1026407	2009	United Kingdom	carriage
6569_8#15	5c1a67337b88fa33ba19d24c	21	SAMEA1026465	2010	United Kingdom	carriage
6631_5#11	5c1a6707f0302dbb35c96ec6	21	SAMEA1023770	2008	Thailand	carriage
21903_8#255	5c1a64bf7b88fa31a919ccd2	21	SAMEA4561437	NA	NA	NA
21946_6#131	5c1a64a4f0302d48fdc96a04	21	SAMEA17695918	NA	NA	NA
17870_7#160	5c1a63207b88fa983d19c7aa	21	SAMEA3389743	2009	Malawi	carriage
18456_1#35	5c1a62ddf0302d4419c9641c	21	SAMEA3389238	2014	Malawi	carriage
19084_8#22	5c1a62bdf0302d74c3c96348	21	SAMEA3714359	2009	Peru	carriage
19084_8#174	5c1a62aff0302d7fccc96304	21	SAMEA3714511	2009	USA	ipd
19183_3#52	5c1a62a97b88fac95519c500	21	SAMEA3447978	2008	Gambia	carriage
16399_7#27	5c1a60afeb3e430117161a28	21	SAMEA3309692	2010	Gambia	carriage
17175_4#24	5c1a6080f0302d3d72c95dda	21	SAMEA3353398	2013	South Africa	carriage
16399_7#44	5c1a604feb3e43629d161844	21	SAMEA3309716	2009	Gambia	carriage
15995_2#119	5c1a5f047b88fa502719bc86	21	SAMEA3209049	2013	South Africa	carriage
15378_3#51	5c1a5f00eb3e434daf161622	21	SAMEA3171086	2009	Malawi	carriage
15731_8#28	5c1a5ed3f0302d782cc95962	21	SAMEA3206653	2009	South Africa	carriage
15531_6#19	5c1a5e957b88faaadd19b9b6	21	SAMEA3172961	2014	Gambia	meningitis
15873_4#3	5c1a5e747b88fa018519b8f2	21	SAMEA3233284	2009	Gambia	carriage
14913_5#84	5c1a5cfdeb3e43c46816111a	21	SAMEA2814484	2013	South Africa	meningitis
14936_5#51	5c1a5cf9f0302d72c2c9554e	21	SAMEA2783691	2009	Malawi	carriage
14936_5#62	5c1a5c9bf0302d5e99c952aa	21	SAMEA2783712	2009	Malawi	carriage
12290_3#63	5c1a593ef0302d7a58c950d7	21	SAMEA2341324	2009	Malawi	carriage
ERS022654	58ac14c272251e0001022140	21	SAMEA1029353	2009	Thailand	carriage
ERS021919	58ac13fca0f781000151e218	21	SAMEA1028733	2010	Thailand	carriage
ERS021254	58ac1397c492e60001aa0aba	21	SAMEA1025765	2009	Thailand	carriage
ERS022042	58ac10c972251e000102201b	21	SAMEA1029152	2010	Thailand	carriage
ERS020950	58ac0f3ac492e60001aa096f	21	SAMEA1025288	2009	Thailand	carriage
ERS020544	58ac0ebfa0f781000151df49	21	SAMEA1024853	2008	Thailand	carriage
10071_4#6	5c1bdf6401c242704207b830	27	SAMEA2059873	2006	Netherlands	diseased
22841_2#25	5c1a66d67b88fa464419d086	27	SAMEA104035602	2013	Israel	ipd
22841_4#35	5c1a66a0f0302d6952c96d20	27	SAMEA104035341	2011	Israel	ipd
22841_4#74	5c1a669ceb3e430f2016272e	27	SAMEA104035380	2012	Israel	ipd
22841_4#174	5c1a668feb3e43c0c41626f6	27	SAMEA104035481	2012	Israel	ipd
22027_1#81	5c1a64707b88fab00c19cac4	27	SAMEA104154967	2006	Israel	ipd
22027_1#110	5c1a646df0302daaa5c968b8	27	SAMEA104155085	2009	Israel	meningitis
22027_1#166	5c1a64677b88fadaf419ca90	27	SAMEA104155142	2010	Israel	ipd
14936_4#48	5c1a5c9ff0302d1b17c952d2	27	SAMEA2814353	2013	South Africa	meningitis
11860_5#85	5c1a57d5f0302d6bf6c94cc2	27	SAMEA2238455	2006	Netherlands	disease
ERS409247	58ac2d3da0f781000151f27c	27	SAMEA2382922	2006	Netherlands	disease
ERS367267	58ac2a0272251e0001022f26	27	SAMEA2238455	2006	Netherlands	disease
14257_1#18	5c1bc4705432e04863d7e03b	29	SAMEA2658315	2008	South Africa	ipd
21999_8#64	5c1a647cf0302d3441c96914	29	SAMEA104154773	2013	Brazil	pneumonia
21999_8#84	5c1a647bf0302d4259c96906	29	SAMEA104154798	2013	Brazil	meningitis
17870_8#134	5c1a63137b88fa64b419c766	29	SAMEA3389902	2013	Malawi	bacteraemia
17966_5#9	5c1a630beb3e43be61162036	29	SAMEA3390028	2015	Malawi	carriage / pneumonia
17966_5#46	5c1a63087b88fab12a19c73a	29	SAMEA3390078	2006	Malawi	meningitis
18090_1#188	5c1a62f6eb3e43380b161fd8	29	SAMEA3431542	2000	China	carriage
18456_1#62	5c1a62da7b88fa175319c63a	29	SAMEA3389292	2014	Malawi	carriage
19341_3#9	5c1a6294f0302d2943c96232	29	SAMEA3713936	2011	China	carriage
19341_3#75	5c1a628eeb3e43638f161d2c	29	SAMEA3714040	2009	China	carriage
20957_7#124	5c1a627e7b88fa298e19c3c8	29	SAMEA4392458	2008	Bangladesh	meningitis
17428_8#149	5c1a60f7eb3e431418161bd2	29	SAMEA3381363	2008	Gambia	carriage
16288_3#81	5c1a60f37b88fa2f5219c2ce	29	SAMEA3232424	2012	Nepal	carriage
17138_4#45	5c1a6045eb3e43e6071617fa	29	SAMEA3354327	2006	South Africa	ipd
15378_3#81	5c1a5f207b88fa5ead19bd7c	29	SAMEA3171118	2009	Malawi	carriage
15841_5#34	5c1a5f0beb3e43a80916165e	29	SAMEA3206944	2009	South Africa	carriage
15378_2#19	5c1a5f037b88fa3d4519bc82	29	SAMEA3171266	2009	Malawi	carriage
15378_4#18	5c1a5efdf0302dcf33c95a94	29	SAMEA3171150	2010	Malawi	carriage
15841_3#56	5c1a5ec4f0302dca97c958f6	29	SAMEA3208702	2011	South Africa	carriage
14555_4#13	5c1a5d27eb3e432f1b16122c	29	SAMEA2658940	2011	South Africa	disease
14913_3#32	5c1a5d1c7b88fa117d19b86a	29	SAMEA2813957	2011	South Africa	ipd
14936_4#79	5c1a5d17f0302d01f0c95608	29	SAMEA2814384	2013	South Africa	ipd
14936_5#8	5c1a5c9beb3e435da5160e38	29	SAMEA2783634	2000	Malawi	meningitis
14566_5#9	5c1a5c8deb3e43b19d160dd0	29	SAMEA2658612	2010	South Africa	ipd
14566_5#70	5c1a5c8ceb3e43207f160dcc	29	SAMEA2658793	2010	South Africa	ipd
12837_3#19	5c1a58bef0302d8fa5c95010	29	SAMEA2434607	2005	South Africa	ipd
12837_5#68	5c1a58a0f0302ddd9ec94fda	29	SAMEA2434832	2005	South Africa	ipd
13414_8#33	5c1a58717b88fa32dd19b112	29	SAMEA2553714	2006	South Africa	ipd
13415_4#50	5c1a5861f0302d6f63c94f26	29	SAMEA2553826	2007	South Africa	ipd
13415_5#90	5c1a5857f0302d2991c94eec	29	SAMEA2554009	2007	South Africa	ipd
13415_6#48	5c1a5855f0302d5fb9c94eda	29	SAMEA2554063	2007	South Africa	ipd
14257_1#15	5c1a58417b88fa6a5619affa	29	SAMEA2658306	2008	South Africa	ipd
11861_1#52	5c1bde9101c242b5de07b7ee	31	SAMEA2238614	NA	NA	NA
11861_4#4	5c1bdb215432e093fad7e681	31	SAMEA2238953	2006	Netherlands	disease
11657_2#87	5c1bd9345432e05c4ed7e5fb	31	SAMEA2159101	1999	USA	pneumonia
11893_1#81	5c1bd92101c2420e5007b662	31	SAMEA2238840	2006	Netherlands	disease
12299_1#56	5c1bd3cf01c242ad3407b518	31	SAMEA2336168	2009	USA	ipd
22695_3#13	5c1bd01a01c242588707b400	31	SAMEA104034602	NA	NA	NA
22695_3#106	5c1bcdef5432e07734d7e30f	31	SAMEA104034695	NA	NA	NA
22695_3#145	5c1bccee01c2424d3b07b322	31	SAMEA104034734	NA	NA	NA
13414_8#3	5c1bcb985432e02f70d7e25f	31	SAMEA2553684	2006	South Africa	ipd
22695_3#206	5c1bcb91d01a2b39f0c404b4	31	SAMEA104034890	NA	NA	NA
11860_5#81	5c1bc9765432e063dfd7e1bf	31	SAMEA2238451	NA	NA	NA
22984_8#15	5c1bc67c01c242833807b184	31	SAMEA104034985	NA	NA	NA
13710_1#30	5c1bc570d01a2be88ec40380	31	SAMEA2521807	2012	USA	ipd
22984_8#61	5c1bc56c5432e073b5d7e081	31	SAMEA104035031	NA	NA	NA
13710_2#64	5c1bc482d01a2baa90c4034e	31	SAMEA2521847	2012	USA	ipd
7553_5#95	5c1a6c5ef0302dd08bc97824	31	SAMEA1463083	2007	USA	carriage
7622_2#33	5c1a6c57f0302d50dec97808	31	SAMEA1463113	2007	USA	carriage
7622_4#15	5c1a6c4df0302dc35bc977d2	31	SAMEA1463100	2007	USA	carriage
9789_3#81	5c1a6c2c7b88fabec619d89c	31	SAMEA2050520	2009	Malawi	carriage
9789_5#90	5c1a6c22f0302dfd34c976d0	31	SAMEA2052486	2009	Malawi	carriage
6730_6#21	5c1a69cf7b88fa173d19d7e0	31	SAMEA1024555	2008	Thailand	carriage
6731_6#6	5c1a69b7f0302d484fc97574	31	SAMEA1024963	2008	Thailand	carriage
6736_7#20	5c1a69aaeb3e43737a162f2a	31	SAMEA1025298	2009	Thailand	carriage
6755_1#13	5c1a6997f0302d5451c974ec	31	SAMEA1024893	2008	Thailand	carriage
6755_2#6	5c1a69957b88fa179419d6ee	31	SAMEA1024981	2008	Thailand	carriage
6805_5#17	5c1a6975eb3e43474a162e3a	31	SAMEA1025610	2009	Thailand	carriage
6805_7#9	5c1a6970f0302dd2d8c97420	31	SAMEA1026076	2009	Thailand	carriage
6823_7#4	5c1a6953f0302d8a41c973a4	31	SAMEA1025832	2009	Thailand	carriage
6925_1#52	5c1a6936eb3e43d5e9162d30	31	SAMEA1032449	2004	USA	carriage
6983_2#12	5c1a68f5eb3e439f10162c08	31	SAMEA1025880	2009	Thailand	carriage
6983_3#59	5c1a68f3eb3e43b914162bf2	31	SAMEA1026031	2009	Thailand	carriage
6470_3#6	5c1a6777eb3e433ab1162af6	31	SAMEA1026608	2006	United Kingdom	carriage
6470_5#5	5c1a6770eb3e43382c162ad6	31	SAMEA1026737	2007	United Kingdom	carriage
6472_7#17	5c1a675ff0302dbb83c97058	31	SAMEA1026671	2008	United Kingdom	carriage
6569_8#8	5c1a6734eb3e4322671629dc	31	SAMEA1026581	2010	United Kingdom	carriage
6570_1#8	5c1a6731eb3e430f6c1629d2	31	SAMEA1026431	2011	United Kingdom	carriage
22841_2#7	5c1a66d8f0302d6120c96e00	31	SAMEA104035572	2013	Israel	ipd
22841_2#133	5c1a66c67b88fa5bf219d02c	31	SAMEA104035713	2014	Israel	ipd
22841_4#25	5c1a66a2f0302d428fc96d26	31	SAMEA104035319	2011	Israel	ipd
22841_4#140	5c1a6694f0302da29fc96cd2	31	SAMEA104035446	2012	Israel	ipd
21903_8#358	5c1a64b3f0302dff05c96a5a	31	SAMEA4561540	NA	NA	NA
21946_6#85	5c1a64a97b88fa4de719cc5c	31	SAMEA17661418	NA	NA	NA
21946_6#224	5c1a6499eb3e43706d162408	31	SAMEA4561039	NA	NA	NA
21946_6#240	5c1a6498f0302d33abc969b8	31	SAMEA4561055	NA	NA	NA
17794_8#32	5c1a63407b88fa1a2a19c864	31	SAMEA3381533	2010	Gambia	carriage
17870_7#83	5c1a63297b88fa158a19c7de	31	SAMEA3389368	2014	Malawi	carriage
18090_5#39	5c1a62e1eb3e433ca1161f1a	31	SAMEA3353707	2010	South Africa	carriage
18456_1#17	5c1a62deeb3e43bc04161f12	31	SAMEA3389202	2014	Malawi	carriage
20925_3#81	5c1a6281f0302d1effc961c8	31	SAMEA4034900	2014	India	bacteraemia
16288_3#60	5c1a60f47b88fa21a619c2d0	31	SAMEA3232403	2012	Nepal	carriage
17059_8#17	5c1a60e5f0302d4a42c96038	31	SAMEA3353381	2012	South Africa	carriage
17150_5#2	5c1a60e0eb3e433077161b56	31	SAMEA3353906	2010	South Africa	carriage
17150_5#51	5c1a60dff0302d689ec9601c	31	SAMEA3353817	2010	South Africa	carriage
16288_4#34	5c1a60c7eb3e4342ef161ab4	31	SAMEA3232460	2012	Nepal	carriage
17059_6#74	5c1a60a6eb3e43ec7f1619fa	31	SAMEA3353305	2013	South Africa	carriage
17150_4#71	5c1a608deb3e4325eb161994	31	SAMEA3353671	2010	South Africa	carriage
17175_5#44	5c1a6079f0302d0d2ec95dae	31	SAMEA3353626	2010	South Africa	carriage
17175_8#23	5c1a606af0302dcee3c95d60	31	SAMEA3353944	2014	South Africa	ipd
17175_6#80	5c1a6039eb3e438fe316178c	31	SAMEA3353880	2010	South Africa	carriage
15378_3#35	5c1a5f38f0302d50d9c95bc8	31	SAMEA3171070	2009	Malawi	carriage
15731_8#5	5c1a5f2f7b88faaa2e19bdcc	31	SAMEA3206630	2009	South Africa	carriage
15841_4#18	5c1a5f2beb3e4304f7161716	31	SAMEA3208759	2011	South Africa	carriage
15378_3#40	5c1a5f20eb3e43a9d11616c6	31	SAMEA3171075	2009	Malawi	carriage
15378_3#65	5c1a5f20eb3e436b781616c8	31	SAMEA3171102	2009	Malawi	carriage
15378_4#49	5c1a5efbf0302d47a7c95a82	31	SAMEA3171185	2009	Malawi	carriage
15531_4#14	5c1a5ef7eb3e439fdc1615de	31	SAMEA3171613	2014	Malawi	carriage
15682_1#75	5c1a5edaeb3e434932161516	31	SAMEA3176075	2011	Poland	bacteraemia
15841_3#59	5c1a5ec4eb3e432f5516149c	31	SAMEA3208705	2011	South Africa	carriage
15841_3#90	5c1a5ec2f0302d5afcc958e4	31	SAMEA3208736	2011	South Africa	carriage
15841_5#82	5c1a5eb9eb3e43ccca161454	31	SAMEA3206992	2009	South Africa	carriage
15873_1#12	5c1a5eb87b88fa112a19bac2	31	SAMEA3207093	2011	South Africa	carriage
15841_1#1	5c1a5e847b88fa5a2d19b954	31	SAMEA3206755	2009	South Africa	carriage
15841_2#66	5c1a5e807b88fa124119b93e	31	SAMEA3207262	2011	South Africa	carriage
15841_3#11	5c1a5e7ff0302d2e36c95728	31	SAMEA3208657	2011	South Africa	carriage
15995_1#80	5c1a5e6ef0302d506cc956ae	31	SAMEA3206895	2009	South Africa	carriage
15995_1#72	5c1a5e6eeb3e433420161244	31	SAMEA3206887	2009	South Africa	carriage
15995_1#84	5c1a5e6d7b88fac14619b8ce	31	SAMEA3206899	2009	South Africa	carriage
14913_6#1	5c1a5d197b88fa28a119b846	31	SAMEA2814496	2013	South Africa	ipd
14936_5#72	5c1a5cf8eb3e4395331610f6	31	SAMEA2783732	2010	Malawi	carriage
14566_5#19	5c1a5cde7b88fa116c19b6e0	31	SAMEA2658645	2010	South Africa	ipd
14673_4#5	5c1a5cc9eb3e43b6a4160fb8	31	SAMEA2796698	2004	USA	pneumonia
14673_4#7	5c1a5cc87b88fa9f6319b65c	31	SAMEA2796700	2001	USA	pneumonia
14913_6#81	5c1a5ca5eb3e43c441160e88	31	SAMEA2814576	2013	South Africa	ipd
14936_4#17	5c1a5c75f0302d1e8dc9517a	31	SAMEA2814322	2013	South Africa	meningitis
12837_3#73	5c1a58b5eb3e432937160b86	31	SAMEA2434661	2005	South Africa	meningitis
13710_1#51	5c1a58447b88fa012519b02c	31	SAMEA2521474	2009	USA	ipd
13710_2#35	5c1a58437b88fafac219b01e	31	SAMEA2521703	2012	USA	ipd
13710_2#55	5c1a5842eb3e4383c9160a04	31	SAMEA2521739	2012	USA	ipd
13710_2#4	5c1a58427b88fa65fc19b012	31	SAMEA2521559	2012	USA	ipd
11860_4#1	5c1a57dceb3e43652e160830	31	SAMEA2238277	2006	Netherlands	disease
11860_5#13	5c1a57d7eb3e437c2416080e	31	SAMEA2238382	NA	NA	NA
11861_4#96	5c1a57c0eb3e436157160788	31	SAMEA2239042	2006	Netherlands	disease
12837_2#67	5c1a57a1eb3e431f8d1606be	31	SAMEA2434567	2005	South Africa	ipd
13414_1#35	5c1a5796f0302de4aec94b8e	31	SAMEA2521485	2009	USA	ipd
13710_2#10	5c1a5780eb3e4370201605da	31	SAMEA2521580	2012	USA	ipd
ERS409560	58ac2d96a0f781000151f2fc	31	SAMEA2383235	2006	Netherlands	disease
ERS409133	58ac2d0f72251e000102319a	31	SAMEA2382808	2006	Netherlands	disease
ERS408961	58ac2ced72251e0001023164	31	SAMEA2382636	2006	Netherlands	disease
ERS367854	58ac27c872251e0001022d8c	31	SAMEA2239042	2006	Netherlands	disease
ERS367765	58ac27a772251e0001022d6e	31	SAMEA2238953	2006	Netherlands	disease
ERS367652	58ac278772251e0001022d48	31	SAMEA2238840	2006	Netherlands	disease
ERS367089	58ac2760a0f781000151ee44	31	SAMEA2238277	2006	Netherlands	disease
ERS021506	58ac13b6a0f781000151e1dd	31	SAMEA1025832	2009	Thailand	carriage
ERS021248	58ac1394a0f781000151e1bf	31	SAMEA1026076	2009	Thailand	carriage
ERS021776	58ac109272251e0001021fe3	31	SAMEA1026031	2009	Thailand	carriage
ERS021729	58ac108472251e0001021fd5	31	SAMEA1025880	2009	Thailand	carriage
ERS021207	58ac1012c492e60001aa0a0e	31	SAMEA1025610	2009	Thailand	carriage
ERS020308	58ac0f5a72251e0001021ee1	31	SAMEA1024981	2008	Thailand	carriage
ERS020291	58ac0f5472251e0001021ede	31	SAMEA1024893	2008	Thailand	carriage
ERS020802	58ac0f0572251e0001021e92	31	SAMEA1025298	2009	Thailand	carriage
ERS020620	58ac0edea0f781000151df6b	31	SAMEA1024963	2008	Thailand	carriage
ERS020203	58ac0ea672251e0001021e4c	31	SAMEA1024555	2008	Thailand	carriage
11860_7#86	5c1be1285432e006fad7e7eb	34	SAMEA2239125	2006	Netherlands	disease
14520_5#70	5c1bd16b01c242632007b456	34	SAMEA2696491	2009	Gambia	carriage
7001_2#11	5c1a6ca7eb3e435fb71632cc	34	SAMEA1032665	2004	USA	carriage
7038_7#7	5c1a6c80eb3e432db616322c	34	SAMEA1029348	2010	Thailand	carriage
7054_5#10	5c1a6c77f0302d4e9cc9788e	34	SAMEA1029188	2010	Thailand	carriage
6710_6#3	5c1a69f2f0302d5d3bc97656	34	SAMEA1025568	2009	Thailand	carriage
6730_4#17	5c1a69d7f0302d5cc0c975fc	34	SAMEA1024941	2008	Thailand	carriage
6899_4#8	5c1a6941f0302d5373c97343	34	SAMEA1025920	2009	Thailand	carriage
6925_1#66	5c1a6934eb3e437a36162d26	34	SAMEA1032541	2004	USA	carriage
22841_1#177	5c1a64197b88fac19419c8be	34	SAMEA104035577	2012	Israel	meningitis
18090_2#1	5c1a62f67b88fac14419c6be	34	SAMEA3431544	2000	China	carriage
16453_2#41	5c1a6106f0302df1f7c960fa	34	SAMEA3309795	2009	Gambia	carriage
17059_7#32	5c1a60e6eb3e437aad161b7e	34	SAMEA3353223	2012	South Africa	carriage
16288_6#7	5c1a60beeb3e435a34161a80	34	SAMEA3232599	2014	Nepal	carriage
17138_4#40	5c1a6097f0302d216dc95e72	34	SAMEA3354322	2012	South Africa	carriage
17175_4#80	5c1a607cf0302dd492c95dc2	34	SAMEA3353504	2012	South Africa	carriage
17428_8#120	5c1a60667b88fa560419bf94	34	SAMEA3381334	2009	Gambia	carriage
15841_2#83	5c1a5f2ceb3e431eb9161720	34	SAMEA3207279	2009	South Africa	carriage
15841_2#86	5c1a5ec7eb3e4315d81614ac	34	SAMEA3207282	2011	South Africa	carriage
15995_1#108	5c1a5ea7f0302d0896c95840	34	SAMEA3208848	2013	South Africa	carriage
15873_1#29	5c1a5e79f0302d305fc956f8	34	SAMEA3207129	2011	South Africa	carriage
15995_2#128	5c1a5e6ceb3e438e1d161240	34	SAMEA3209058	2013	South Africa	carriage
14566_6#5	5c1a5cd7eb3e436990161026	34	SAMEA2658901	2011	South Africa	disease
14913_5#44	5c1a5ca9eb3e430b47160eb6	34	SAMEA2814444	2013	South Africa	ipd
12299_1#19	5c1a58ee7b88fa4b3219b27a	34	SAMEA2336131	2009	USA	ipd
13414_2#61	5c1a587feb3e438644160b00	34	SAMEA2521612	2012	USA	ipd
11679_1#92	5c1a57e17b88fa65ea19ae5e	34	SAMEA2204192	2010	Peru	meningitis
11822_1#90	5c1a57dd7b88fa3cf819ae4c	34	SAMEA1973012	1998	USA	pneumonia
14410_7#62	5c1a57767b88fa58a719abd8	34	SAMEA2627498	2008	Gambia	meningitis
ERS022489	58ac15ca72251e0001022205	34	SAMEA1029351	2010	Thailand	carriage
ERS022421	58ac15ae72251e00010221e7	34	SAMEA1029328	2010	Thailand	carriage
ERS022305	58ac146872251e00010220e3	34	SAMEA1028652	2010	Thailand	carriage
ERS021834	58ac13ee72251e0001022088	34	SAMEA1029030	2010	Thailand	carriage
ERS021403	58ac139e72251e000102203c	34	SAMEA1025695	2009	Thailand	carriage
ERS021399	58ac139da0f781000151e1c6	34	SAMEA1025875	2009	Thailand	carriage
ERS021996	58ac10bba0f781000151e1a2	34	NA	NA	NA	NA
ERS021529	58ac105572251e0001021faa	34	SAMEA1026005	2009	Thailand	carriage
ERS021448	58ac105272251e0001021fa7	34	SAMEA1026042	2009	Thailand	carriage
ERS020410	58ac0eb9a0f781000151df3e	34	SAMEA1024767	2008	Thailand	carriage
ERS019557	58ac0e6272251e0001021dec	34	SAMEA1023801	2008	Thailand	carriage
12673_6#41	5c1bd30c01c242a46007b4da	37	SAMEA2382586	NA	NA	NA
22695_3#191	5c1bcbdc01c24260e107b2ca	37	SAMEA104034875	NA	NA	NA
7622_4#31	5c1a6c4bf0302d884dc977c6	37	SAMEA1463246	2007	USA	carriage
6680_8#3	5c1a69f5eb3e43b68c16307c	37	SAMEA1023840	2008	Thailand	carriage
6730_1#8	5c1a69e07b88fa2e4019d818	37	SAMEA1024806	2008	Thailand	carriage
6730_6#4	5c1a69d2f0302d1623c975ec	37	SAMEA1024654	2008	Thailand	carriage
6755_3#1	5c1a6992eb3e43b74c162ec6	37	SAMEA1024587	2008	Thailand	carriage
6807_2#20	5c1a6968eb3e43fcc8162dfa	37	SAMEA1025508	2009	Thailand	carriage
6925_5#22	5c1a69297b88fa778319d53a	37	SAMEA1026205	2009	Thailand	carriage
6983_4#74	5c1a68f17b88fa54d919d422	37	SAMEA1025844	2010	Thailand	carriage
6983_6#30	5c1a68ea7b88faf48f19d3f2	37	SAMEA1029142	2010	Thailand	carriage
6999_6#18	5c1a68d2f0302d1f51c9711c	37	SAMEA1032524	2001	USA	carriage
6630_4#6	5c1a671aeb3e43173f16297c	37	SAMEA1023695	2008	Thailand	carriage
6631_5#17	5c1a6706f0302d2e67c96ebe	37	SAMEA1023941	2008	Thailand	carriage
21127_1#73	5c1a64fd7b88fa980b19ce5c	37	SAMEA4387969	2014	Belarus	carriage
17794_7#43	5c1a6349eb3e437d59162160	37	SAMEA3381676	2010	Gambia	carriage
17794_8#63	5c1a633c7b88fabba319c846	37	SAMEA3381598	2010	Gambia	carriage
17794_8#71	5c1a633bf0302d18e5c96610	37	SAMEA3381606	2010	Gambia	carriage
19341_3#77	5c1a628eeb3e43e04c161d28	37	SAMEA3714042	2009	China	carriage
15531_5#78	5c1a5ef1f0302d301cc95a24	37	SAMEA3172915	2009	Gambia	carriage
15995_1#107	5c1a5ea7eb3e434e411613dc	37	SAMEA3208847	2013	South Africa	carriage
12673_6#58	5c1a58dbeb3e433336160bd2	37	SAMEA2382603	NA	NA	NA
12291_5#28	5c1a57ad7b88fa89e819ad5a	37	SAMEA2336050	1999	USA	bacteremia
12673_6#30	5c1a57a8eb3e43d81a1606ec	37	SAMEA2382575	NA	NA	NA
ERS021692	58ac13cd72251e000102205c	37	SAMEA1026205	2009	Thailand	carriage
ERS021843	58ac10a1c492e60001aa0a7f	37	SAMEA1029142	2010	Thailand	carriage
ERS021791	58ac109872251e0001021fea	37	SAMEA1025844	2010	Thailand	carriage
ERS021114	58ac100cc492e60001aa0a09	37	SAMEA1025508	2009	Thailand	carriage
ERS020375	58ac0f7572251e0001021ef6	37	SAMEA1024587	2008	Thailand	carriage
ERS020186	58ac0ea2c492e60001aa08f5	37	SAMEA1024654	2008	Thailand	carriage
ERS020094	58ac0e8ec492e60001aa08d6	37	SAMEA1024806	2008	Thailand	carriage
ERS019631	58ac0e7672251e0001021e10	37	SAMEA1023941	2008	Thailand	carriage
ERS019548	58ac0e61c492e60001aa089e	37	SAMEA1023695	2008	Thailand	carriage
ERS019499	58ac0e5372251e0001021dce	37	NA	NA	NA	NA
ERS019353	58ac0e2cc492e60001aa0863	37	SAMEA1023840	2008	Thailand	carriage
11861_1#51	5c1bde94d01a2bc04cc408da	38	SAMEA2238613	2006	Netherlands	disease
11861_5#15	5c1bda01d01a2b5c5ac407c2	38	SAMEA2239242	NA	NA	NA
11657_8#54	5c1bd69901c242675407b5cc	38	SAMEA2204208	2010	Peru	meningitis
11658_1#82	5c1bd59001c242c92a07b594	38	SAMEA2203380	1998	Gambia	ipd
12291_4#83	5c1bd54e5432e011d2d7e4cb	38	SAMEA2336015	2009	USA	ipd
11658_2#9	5c1bd53ad01a2b0b94c406c0	38	SAMEA2204161	2009	Peru	bacteremia
14520_4#47	5c1bd2605432e0e86ad7e419	38	SAMEA2696329	2009	Gambia	carriage
14520_4#50	5c1bd25101c242a22607b490	38	SAMEA2696332	2009	Gambia	carriage
11826_1#71	5c1bce8fd01a2b92d7c40542	38	SAMEA2161513	1999	USA	bacteremia
11860_4#10	5c1bce0ad01a2b49aec40524	38	SAMEA2238285	NA	NA	NA
13414_1#70	5c1bcd665432e00aaed7e2f5	38	SAMEA2521526	2012	USA	ipd
13414_1#65	5c1bcd645432e02b88d7e2f3	38	SAMEA2521521	2012	USA	ipd
13414_1#86	5c1bcd39d01a2b4df0c404f2	38	SAMEA2521542	2012	USA	ipd
13414_1#92	5c1bcd295432e07a28d7e2df	38	SAMEA2521548	2012	USA	ipd
11860_4#53	5c1bccd901c242da9307b31a	38	SAMEA2238326	2006	Netherlands	disease
13414_8#4	5c1bcb93d01a2ba76fc404b6	38	SAMEA2553685	2006	South Africa	meningitis
22695_3#265	5c1bca295432e0d968d7e1ef	38	SAMEA104034949	NA	NA	NA
11860_6#36	5c1bc83ad01a2b137ac403fc	38	SAMEA2238502	2006	Netherlands	disease
22984_8#80	5c1bc507d01a2b784dc40372	38	SAMEA104035050	NA	NA	NA
22984_8#78	5c1bc50501c24209eb07b108	38	SAMEA104035048	NA	NA	NA
11860_7#67	5c1bc4dbd01a2b582bc40362	38	SAMEA2239106	NA	NA	NA
14257_1#7	5c1bc48b01c242856207b0f0	38	SAMEA2658289	2008	South Africa	ipd
23495_7#30	5c1bc425d01a2b24d1c40334	38	SAMEA104034809	NA	NA	NA
23495_7#28	5c1bc4255432e03650d7e02d	38	SAMEA104034807	NA	NA	NA
23495_7#29	5c1bc42301c2424d5507b0d2	38	SAMEA104034808	NA	NA	NA
7001_3#11	5c1a6ca4f0302d0336c97948	38	SAMEA1032439	2004	USA	carriage
7622_2#16	5c1a6c5aeb3e432858163190	38	SAMEA1463091	2007	USA	carriage
7622_2#32	5c1a6c577b88fa7c9b19d952	38	SAMEA1463102	2007	USA	carriage
7622_4#4	5c1a6c4feb3e43359316316c	38	SAMEA1463070	2007	USA	carriage
7622_5#68	5c1a6c46eb3e43e1a716314c	38	SAMEA1463089	2007	USA	carriage
6805_3#3	5c1a697d7b88fa605819d69a	38	SAMEA1025354	2009	Thailand	carriage
6925_1#64	5c1a6934eb3e4392c9162d28	38	SAMEA1032506	2004	USA	carriage
6925_2#84	5c1a6932f0302d4337c972e2	38	SAMEA1032420	2004	USA	carriage
6938_5#19	5c1a6919f0302d34c5c97262	38	SAMEA1028888	2010	Thailand	carriage
6972_4#13	5c1a68fb7b88fa9e0019d458	38	SAMEA1028911	2010	Thailand	carriage
6999_5#1	5c1a68d8f0302d8567c97134	38	SAMEA1032706	2001	USA	carriage
6999_4#22	5c1a68d8eb3e43d805162b5c	38	SAMEA1032471	2001	USA	carriage
6470_3#23	5c1a6774eb3e43423a162ae4	38	SAMEA1026652	2006	United Kingdom	carriage
6470_6#7	5c1a676bf0302da5c1c970a4	38	SAMEA1026444	2007	United Kingdom	carriage
6470_6#24	5c1a67687b88fa16e319d326	38	SAMEA1026478	2007	United Kingdom	carriage
6512_2#15	5c1a67497b88fae55e19d2aa	38	SAMEA1026388	2009	United Kingdom	carriage
6512_3#14	5c1a67457b88fa169f19d294	38	SAMEA1026321	2009	United Kingdom	carriage
6512_4#3	5c1a67447b88fad73819d28a	38	SAMEA1026782	2009	United Kingdom	carriage
6512_7#16	5c1a6738f0302d08a8c96fb2	38	SAMEA1026803	2010	United Kingdom	carriage
6512_7#17	5c1a67387b88fa283919d264	38	SAMEA1026788	2010	United Kingdom	carriage
6569_8#9	5c1a67347b88fa2f5019d24e	38	SAMEA1026697	2010	United Kingdom	carriage
6649_7#17	5c1a66fb7b88fabd8819d144	38	SAMEA1888683	2008	Thailand	carriage
22841_1#45	5c1a66e0eb3e43b9c916289a	38	SAMEA104035240	2011	Israel	ipd
22841_1#82	5c1a66dbf0302dd956c96e08	38	SAMEA104035277	2011	Israel	ipd
22841_2#24	5c1a66d67b88fa7c5119d088	38	SAMEA104035601	2013	Israel	ipd
22841_2#37	5c1a66d4f0302dcc7cc96df2	38	SAMEA104035615	2013	Israel	ipd
22841_2#77	5c1a66ceeb3e4382bb162852	38	SAMEA104035656	2013	Israel	ipd
22841_2#84	5c1a66cdeb3e436959162847	38	SAMEA104035663	2013	Israel	ipd
22841_3#78	5c1a66b3f0302d26c1c96d72	38	SAMEA104035855	2006	Israel	ipd
22841_3#170	5c1a66a77b88fafb8d19cfa6	38	SAMEA104035952	2007	Israel	ipd
22841_4#156	5c1a6692eb3e437a1b1626fa	38	SAMEA104035462	2012	Israel	ipd
22841_4#172	5c1a6690f0302daaa5c96cb4	38	SAMEA104035479	2012	Israel	ipd
23164_8#84	5c1a6680eb3e43e0641626bc	38	SAMEA4707873	2009	Israel	ipd
21903_8#25	5c1a64d87b88fa641819cda0	38	SAMEA4561205	NA	NA	NA
21903_8#65	5c1a64d4eb3e43074a162530	38	SAMEA4561245	NA	NA	NA
21903_8#172	5c1a64c8f0302d9415c96ad4	38	SAMEA4561353	NA	NA	NA
21903_8#224	5c1a64c2f0302dec86c96ab2	38	SAMEA4561406	NA	NA	NA
21903_8#351	5c1a64b47b88fa706d19cc9e	38	SAMEA4561533	NA	NA	NA
21946_6#49	5c1a64ad7b88fa9bcd19cc78	38	SAMEA4561598	NA	NA	NA
21946_6#73	5c1a64ab7b88fa920119cc62	38	SAMEA4561623	NA	NA	NA
21946_6#148	5c1a64a2f0302d1e4dc969fe	38	SAMEA17709418	NA	NA	NA
21946_6#166	5c1a64a0eb3e4312a5162424	38	SAMEA17722918	NA	NA	NA
21946_6#219	5c1a649aeb3e43517616240e	38	SAMEA4561034	NA	NA	NA
21946_6#229	5c1a6499f0302d2e84c969c0	38	SAMEA4561044	NA	NA	NA
21946_6#223	5c1a6499eb3e43e92716240c	38	SAMEA4561038	NA	NA	NA
21946_6#238	5c1a6498f0302dac66c969ba	38	SAMEA4561053	NA	NA	NA
21999_7#112	5c1a6489eb3e436e9a16239e	38	SAMEA104154639	2012	Brazil	meningitis
21999_7#155	5c1a6484eb3e43d1bf162382	38	SAMEA104154682	2012	Brazil	meningitis
21999_7#168	5c1a6483f0302d2677c96946	38	SAMEA104154695	2012	Brazil	pneumonia
21999_8#90	5c1a647a7b88fa4ce919cb10	38	SAMEA104154804	2013	Brazil	bacteraemia
22027_1#147	5c1a6469f0302d428dc9689e	38	SAMEA104155122	2009	Israel	ipd
22667_7#131	5c1a645c7b88fab83019ca4e	38	SAMEA104035127	2010	Israel	ipd
22667_7#138	5c1a645b7b88fa309219ca46	38	SAMEA104035134	2010	Israel	ipd
17794_8#83	5c1a63397b88fad08d19c83c	38	SAMEA3381625	2010	Gambia	carriage
17870_8#128	5c1a6314f0302d41e2c9654e	38	SAMEA3389890	2013	Malawi	bacteraemia
17966_5#56	5c1a63077b88faed9e19c734	38	SAMEA3389940	2011	Malawi	bacteraemia
17966_5#78	5c1a6305f0302d237dc964e6	38	SAMEA3389982	2014	Malawi	bacteraemia
17966_5#86	5c1a63047b88fa67d719c724	38	SAMEA3389998	2014	Malawi	meningitis
17966_5#133	5c1a62ff7b88fa1b6b19c6fa	38	SAMEA3430877	2009	USA	ipd
17966_5#145	5c1a62fef0302d78ffc964be	38	SAMEA3431257	2009	USA	ipd
18090_1#123	5c1a62f9f0302d2fe3c9649c	38	SAMEA3431406	2009	Qatar	ca lung with bacterimia
18456_1#162	5c1a62d47b88fa10ec19c60a	38	SAMEA3389332	2013	Malawi	meningitis
18456_1#172	5c1a62d3eb3e430d50161ece	38	SAMEA3389352	2014	Malawi	meningitis
19084_7#49	5c1a62cdf0302d7d69c963b4	38	SAMEA3714202	2013	Qatar	ipd
19084_8#72	5c1a62b77b88fae69019c544	38	SAMEA3714409	2008	Peru	carriage
15995_2#73	5c1a610d7b88fa07e119c360	38	SAMEA3209004	2013	South Africa	carriage
17150_4#91	5c1a60fef0302d0736c960c2	38	SAMEA3353712	2010	South Africa	carriage
17175_6#8	5c1a60faf0302d37e1c960b4	38	SAMEA3353732	2010	South Africa	carriage
15995_2#188	5c1a60f57b88fa8b4f19c2de	38	SAMEA3209118	2013	South Africa	carriage
16399_7#29	5c1a60e9f0302d25adc96050	38	SAMEA3309694	2009	Gambia	carriage
16453_2#19	5c1a60e9eb3e4370fb161b8a	38	SAMEA3309773	2009	Gambia	carriage
17175_4#89	5c1a60ddeb3e430699161b38	38	SAMEA3353522	2012	South Africa	carriage
15995_2#40	5c1a60d1f0302df685c95fd6	38	SAMEA3208971	2013	South Africa	carriage
15995_2#27	5c1a60d17b88fa5f3319c216	38	SAMEA3208958	2013	South Africa	carriage
16288_4#61	5c1a60c57b88fa84af19c1be	38	SAMEA3232487	2014	Nepal	pneumonia
17059_8#70	5c1a609df0302db6bec95ea2	38	SAMEA3353492	2012	South Africa	carriage
17138_4#55	5c1a6096eb3e434a791619bc	38	SAMEA3354337	2012	South Africa	carriage
17138_5#34	5c1a6093eb3e43203a1619b8	38	SAMEA3232645	2014	Nepal	carriage
17150_5#14	5c1a608c7b88fa032019c060	38	SAMEA3353743	2010	South Africa	carriage
17175_4#59	5c1a607ef0302d5e54c95dcc	38	SAMEA3353463	2012	South Africa	carriage
17175_7#82	5c1a606ceb3e4327471618f8	38	SAMEA3354066	2014	South Africa	ipd
16288_3#77	5c1a605a7b88fa541019bf36	38	SAMEA3232420	2012	Nepal	carriage
16288_6#61	5c1a6056f0302da11bc95cca	38	SAMEA3232653	2014	Nepal	carriage
17059_8#59	5c1a6048eb3e4301b9161810	38	SAMEA3353471	2012	South Africa	carriage
17175_4#57	5c1a603deb3e4327031617ae	38	SAMEA3353459	2012	South Africa	carriage
15531_6#25	5c1a5f357b88fa484b19bdfc	38	SAMEA3172968	2014	Gambia	pneumonia
15682_2#57	5c1a5f30eb3e435497161734	38	SAMEA3176172	2013	Poland	meningitis/sepsis
15378_2#35	5c1a5f227b88fa85c119bd8e	38	SAMEA3172790	2012	Gambia	pneumonia
15531_6#72	5c1a5f197b88fa815219bd48	38	SAMEA3173015	2009	Gambia	carriage
15841_1#73	5c1a5f0ff0302d029ec95b0e	38	SAMEA3206857	2009	South Africa	carriage
15873_3#51	5c1a5f09eb3e43d688161654	38	SAMEA3233242	2009	Gambia	carriage
15378_4#24	5c1a5efdeb3e43ed4a161602	38	SAMEA3171158	2013	Malawi	meningitis
15531_3#87	5c1a5ef8f0302d1ca8c95a60	38	SAMEA3171591	2014	Malawi	carriage
15531_4#82	5c1a5ef4f0302def50c95a44	38	SAMEA3172843	2008	Gambia	carriage
15531_5#50	5c1a5ef27b88fa608519bc0e	38	SAMEA3172881	2012	Gambia	disease
15608_2#88	5c1a5ee9f0302dd42cc959d6	38	SAMEA3175733	1998	USA	meningitis
15682_1#70	5c1a5edbf0302d3596c9598a	38	SAMEA3176068	2010	Poland	bacteraemia
15682_2#42	5c1a5ed77b88fa136019bb62	38	SAMEA3176157	2012	Poland	sepsis
15841_1#31	5c1a5ecef0302d0838c95941	38	SAMEA3206797	2009	South Africa	carriage
15873_3#36	5c1a5eb0f0302d3ba2c95870	38	SAMEA3233227	2009	Gambia	carriage
15873_3#70	5c1a5eaeeb3e43ee45161414	38	SAMEA3233265	2009	Gambia	carriage
15874_1#51	5c1a5eaaeb3e435aa31613f2	38	SAMEA3207060	2009	South Africa	carriage
15995_1#145	5c1a5ea5eb3e43a6701613cc	38	SAMEA3208885	2013	South Africa	carriage
15995_1#2	5c1a5ea4f0302d4ee1c9582a	38	SAMEA3206722	2009	South Africa	carriage
15995_1#36	5c1a5ea3f0302d86d4c95828	38	SAMEA3206761	2009	South Africa	carriage
15608_2#52	5c1a5e93f0302d5674c957b2	38	SAMEA3175697	1998	USA	bacteremia
15873_5#69	5c1a5e73eb3e434cd9161266	38	SAMEA3233378	2009	Gambia	carriage
14673_2#31	5c1a5d237b88fa188419b892	38	SAMEA2796534	2004	USA	bacteremia
14673_2#87	5c1a5d22f0302dad90c9565a	38	SAMEA2796590	2006	USA	bacteremia
14673_3#34	5c1a5d217b88fa62e719b884	38	SAMEA2796632	2005	USA	bacteremia
14520_7#37	5c1a5d147b88faf3a219b824	38	SAMEA2696605	2009	Gambia	carriage
14566_5#11	5c1a5d0e7b88fa1a2519b7fc	38	SAMEA2658617	2010	South Africa	ipd
14673_1#83	5c1a5d0aeb3e436a4416117c	38	SAMEA2796491	2008	USA	pneumonia
14723_1#84	5c1a5d06eb3e434b77161158	38	SAMEA2797062	2005	Bangladesh	ipd
14913_7#71	5c1a5cfb7b88fa9e3319b796	38	SAMEA2814281	2013	South Africa	ipd
14520_7#35	5c1a5cf0eb3e43eb551610d6	38	SAMEA2696603	2009	Gambia	carriage
14566_6#80	5c1a5cd7f0302d3fdbc95450	38	SAMEA2659057	2011	South Africa	ipd
14673_3#40	5c1a5cceeb3e432f64160fe8	38	SAMEA2796638	2008	USA	meningitis
14673_4#46	5c1a5cc9f0302d5d51c953de	38	SAMEA2796739	2009	USA	ipd
14936_6#62	5c1a5c997b88fa11a019b52a	38	SAMEA2783878	2014	Malawi	carriage / pneumonia
14566_4#52	5c1a5c8ff0302d5a79c95244	38	SAMEA2658646	2009	South Africa	ipd
14673_1#58	5c1a5c8a7b88fa06db19b4a8	38	SAMEA2796466	2007	USA	pneumonia
14673_1#75	5c1a5c8a7b88fa027519b4a0	38	SAMEA2796483	2008	USA	bacteremia
14673_2#59	5c1a5c89eb3e43d4d3160da6	38	SAMEA2796562	2002	USA	ipd
14913_2#5	5c1a5c7ef0302d385dc951ae	38	SAMEA2813979	2011	South Africa	ipd
14913_3#50	5c1a5c7df0302d66dac951aa	38	SAMEA2813990	2011	South Africa	ipd
12673_6#40	5c1a58dbf0302d09c6c9504a	38	SAMEA2382585	2006	Netherlands	disease
12837_1#52	5c1a58d1eb3e43c35e160bc0	38	SAMEA2434464	2005	South Africa	ipd
13414_1#89	5c1a5884f0302d0cf8c94f74	38	SAMEA2521545	2012	USA	ipd
13414_2#11	5c1a58837b88fa6cd119b152	38	SAMEA2521562	2012	USA	ipd
13415_4#57	5c1a5861eb3e438f75160aac	38	SAMEA2553833	2006	South Africa	meningitis
13710_2#21	5c1a58437b88fa325219b022	38	SAMEA2521661	2012	USA	ipd
13710_2#17	5c1a58437b88fa06a919b018	38	SAMEA2521644	2012	USA	ipd
13710_2#67	5c1a58427b88fa78b119b006	38	SAMEA2521857	2000	USA	ipd
14520_4#52	5c1a58087b88fac47919af24	38	SAMEA2696334	2009	Gambia	carriage
14520_5#62	5c1a5801f0302d82c5c94d42	38	SAMEA2696475	2009	Gambia	carriage
11511_8#30	5c1a57ee7b88fa18dc19aea4	38	SAMEA2203879	2009	USA	bacteremia
11679_1#19	5c1a57e4f0302d4b05c94d06	38	SAMEA2203823	2009	USA	bacteremia
11679_1#84	5c1a57e27b88faeabb19ae66	38	SAMEA2204164	2009	Peru	meningitis
11860_7#92	5c1a57cfeb3e43e17b1607de	38	SAMEA2239131	2006	Netherlands	disease
11861_4#16	5c1a57c2f0302d64d1c94c78	38	SAMEA2238964	NA	NA	NA
11861_5#59	5c1a57bf7b88fa3a1619adc6	38	SAMEA2239284	NA	NA	NA
12273_1#93	5c1a57b9f0302d7da4c94c48	38	SAMEA2238775	NA	NA	NA
12291_4#76	5c1a57aff0302d143dc94c1c	38	SAMEA2336008	2009	USA	ipd
12299_1#87	5c1a57a97b88fa239619ad42	38	SAMEA2336199	2009	USA	ipd
13414_1#90	5c1a57967b88fa31ec19acc4	38	SAMEA2521546	2012	USA	ipd
13414_3#21	5c1a5794eb3e431ede160676	38	SAMEA2521667	2012	USA	ipd
14410_4#33	5c1a577ceb3e434dc91605c0	38	SAMEA2627339	2012	Gambia	pneumonia
14520_4#68	5c1a576df0302d79f4c94a94	38	SAMEA2696351	2009	Gambia	carriage
ERS558350	58ac44b9a0f781000151feb2	38	SAMEA2796739	2009	USA	ipd
ERS558102	58ac4497a0f781000151fe84	38	SAMEA2796491	2008	USA	pneumonia
ERS558094	58ac4493a0f781000151fe82	38	SAMEA2796483	2008	USA	bacteremia
ERS455207	58ac4483c492e60001aa273d	38	SAMEA2521667	2012	USA	ipd
ERS455102	58ac4452c492e60001aa2701	38	SAMEA2521562	2012	USA	ipd
ERS455086	58ac444cc492e60001aa26fb	38	SAMEA2521546	2012	USA	ipd
ERS455088	58ac444ca0f781000151fe38	38	SAMEA2521548	2012	USA	ipd
ERS455085	58ac444ba0f781000151fe36	38	SAMEA2521545	2012	USA	ipd
ERS455082	58ac4449a0f781000151fe32	38	SAMEA2521542	2012	USA	ipd
ERS455066	58ac443ea0f781000151fe26	38	SAMEA2521526	2012	USA	ipd
ERS455061	58ac443d72251e0001023d2e	38	SAMEA2521521	2012	USA	ipd
ERS437365	58ac441f72251e0001023d0a	38	NA	NA	NA	NA
ERS437315	58ac440672251e0001023ce8	38	NA	NA	NA	NA
ERS437311	58ac4405c492e60001aa26cd	38	NA	NA	NA	NA
ERS394202	58ac43f672251e0001023ce0	38	SAMEA2336008	2009	USA	ipd
ERS356273	58ac43afa0f781000151fd96	38	NA	NA	NA	NA
ERS394220	58ac374172251e0001023a36	38	NA	NA	NA	NA
ERS394209	58ac373fc492e60001aa23f1	38	SAMEA2336015	2009	USA	ipd
ERS356383	58ac3657a0f781000151f9e0	38	SAMEA2203879	2009	USA	bacteremia
ERS356327	58ac364272251e0001023962	38	SAMEA2203823	2009	USA	bacteremia
ERS409562	58ac2d98c492e60001aa1bfb	38	SAMEA2383237	2006	Netherlands	disease
ERS409165	58ac2d1fa0f781000151f25a	38	SAMEA2382840	2006	Netherlands	disease
ERS408910	58ac2cd7a0f781000151f20c	38	SAMEA2382585	2006	Netherlands	disease
ERS367943	58ac2cc0c492e60001aa1aff	38	SAMEA2239131	2006	Netherlands	disease
ERS409346	58ac2b42c492e60001aa1a47	38	SAMEA2383021	2006	Netherlands	disease
ERS409278	58ac2b2cc492e60001aa1a2b	38	SAMEA2382953	2006	Netherlands	disease
ERS409024	58ac2aeba0f781000151f0d4	38	SAMEA2382699	2006	Netherlands	disease
ERS367314	58ac2a11a0f781000151f006	38	SAMEA2238502	2006	Netherlands	disease
ERS367138	58ac29cf72251e0001022ee4	38	SAMEA2238326	2006	Netherlands	disease
ERS367425	58ac276fa0f781000151ee4c	38	SAMEA2238613	2006	Netherlands	disease
ERS022296	58ac1466c492e60001aa0b51	38	NA	NA	NA	NA
ERS022197	58ac143da0f781000151e257	38	SAMEA1029116	2010	Thailand	carriage
ERS022193	58ac143ba0f781000151e256	38	NA	NA	NA	NA
ERS022169	58ac1433a0f781000151e250	38	SAMEA1028888	2010	Thailand	carriage
ERS022115	58ac141f72251e00010220b1	38	SAMEA1028911	2010	Thailand	carriage
ERS022093	58ac1418c492e60001aa0b15	38	SAMEA1028654	2010	Thailand	carriage
ERS022005	58ac140dc492e60001aa0b0b	38	SAMEA1028859	2010	Thailand	carriage
ERS021900	58ac13f3a0f781000151e20c	38	NA	NA	NA	NA
ERS021867	58ac10a4a0f781000151e0d3	38	SAMEA1029064	2010	Thailand	carriage
ERS021280	58ac1021a0f781000151e072	38	SAMEA1025913	2009	Thailand	carriage
ERS019703	58ac0f3ba0f781000151dfb0	38	SAMEA1888683	2008	Thailand	carriage
ERS020953	58ac0f3972251e0001021ec5	38	SAMEA1025354	2009	Thailand	carriage
PATH5953	5c1bd6c75432e04787d7e53f	39	SAMEA2335672	2011	Peru	pneumonia
SMRU14	5c1a6782f0302d7007c9710e	39	SAMEA974677	2007	Thailand	carriage
GPS_US_PATH3294_R1	5c1a62c0f0302d32e9c96358	39	SAMEA3714327	2008	Peru	carriage
GPS_NP_2504	5c1a60caf0302d652fc95fbc	39	SAMEA3232398	2012	Nepal	carriage
GPS_NP_1253	5c1a60bbeb3e43590a161a70	39	SAMEA3232766	2009	Nepal	carriage
GPS_GM_1748	5c1a60adf0302d9a4ac95f02	39	SAMEA3309730	2009	Gambia	carriage
GPS_GM_1800	5c1a60ac7b88fa5ec719c122	39	SAMEA3309782	2009	Gambia	carriage
GPS_NP_2571	5c1a6059f0302d4949c95cde	39	SAMEA3232480	2012	Nepal	carriage
GPS_GM_1682	5c1a60507b88fa014c19befa	39	SAMEA3309663	2009	Gambia	carriage
GPS_GM_1335	5c1a5f08eb3e43a480161650	39	SAMEA3233192	2009	Gambia	carriage
GPS_GM_1242	5c1a5eb4f0302d23dcc958a2	39	SAMEA3233098	2009	Gambia	carriage
GPS_GM_1292	5c1a5e777b88fa3c6e19b902	39	SAMEA3233148	2009	Gambia	carriage
GPS_GM_1323	5c1a5e76f0302d02d9c956e0	39	SAMEA3233180	2009	Gambia	carriage
GPS_GM_1358	5c1a5e76eb3e4377d7161282	39	SAMEA3233234	2010	Gambia	carriage
GPS_GM_1359	5c1a5e75eb3e435caa16127c	39	SAMEA3233235	2009	Gambia	carriage
GPS_GM_1327	5c1a5e73f0302dddbec956d8	39	SAMEA3233184	2009	Gambia	carriage
GPS_GM_1346	5c1a5e73eb3e43834316126c	39	SAMEA3233222	2009	Gambia	carriage
GPS_ZA_2610	5c1a5cf97b88fa95b819b786	39	SAMEA2814398	2013	South Africa	ipd
GPS_GM_0535	5c1a580df0302dc348c94d6c	39	SAMEA2696298	2009	Gambia	carriage
GPS_GM_0541	5c1a580cf0302df917c94d66	39	SAMEA2696304	2009	Gambia	carriage
ERS019172	58ac0dfb72251e0001021d4f	39	SAMEA974677	2007	Thailand	carriage
GPS_GM_0393	5c1bd5a55432e05689d7e4e3	40	SAMEA2627376	2012	Gambia	pneumonia
GPS_GM_0560	5c1bd278d01a2b1ad7c40634	40	SAMEA2696324	2009	Gambia	carriage
SMRU3021	5c1a6c7e7b88fa7cd519da12	40	SAMEA1029419	2010	Thailand	carriage
SMRU1096	5c1a69baeb3e430fbb162f7a	40	SAMEA1024910	2008	Thailand	carriage
SMRU1502	5c1a69a07b88faf6dc19d714	40	SAMEA1025171	2009	Thailand	carriage
SMRU776	5c1a6997eb3e431e47162eda	40	SAMEA1024610	2008	Thailand	carriage
SMRU1438	5c1a697df0302dfc48c97462	40	SAMEA1025560	2009	Thailand	carriage
SMRU1987	5c1a69547b88fa908819d5f2	40	SAMEA1026225	2009	Thailand	carriage
SMRU2157	5c1a692cf0302d5408c972b8	40	SAMEA1026127	2009	Thailand	carriage
SMRU2262	5c1a68f37b88fa9ccd19d430	40	SAMEA1025954	2009	Thailand	carriage
SMRU2369	5c1a68e7eb3e43e9a8162bbe	40	SAMEA1029144	2010	Thailand	carriage
SMRU292	5c1a67217b88fa6f7919d202	40	SAMEA1024121	2008	Thailand	carriage
SMRU180	5c1a66f97b88fa07cc19d138	40	SAMEA1024190	2008	Thailand	carriage
GPS_BR_0704_09	5c1a64e3eb3e43889116258e	40	SAMEA4388116	2009	Brazil	bacteraemia
GPS_GM_2131	5c1a63497b88fadaa319c898	40	SAMEA3381620	2010	Gambia	carriage
GPS_GM_0295_R1	5c1a60e97b88fa008919c298	40	SAMEA3309664	2011	Gambia	pneumonia
GPS_GM_1743	5c1a60aeeb3e43007b161a1a	40	SAMEA3309725	2009	Gambia	carriage
GPS_GM_1811	5c1a60ab7b88fa7c5a19c112	40	SAMEA3309793	2009	Gambia	carriage
GPS_GM_1818	5c1a60aaeb3e4308db161a0a	40	SAMEA3309800	2009	Gambia	carriage
GPS_GM_1912	5c1a60637b88fa433919bf7c	40	SAMEA3381400	2009	Gambia	carriage
GPS_GM_1249	5c1a5eabeb3e435db51613fe	40	SAMEA3233105	2009	Gambia	carriage
GPS_US_PATH3631	5c1a5d057b88fa453219b7cc	40	SAMEA2797082	2007	Bangladesh	ipd
GPS_GM_0287	5c1a583beb3e43869b1609c2	40	SAMEA2627305	2012	Gambia	pneumonia
GPS_GM_0331	5c1a5839eb3e431d421609b8	40	SAMEA2627472	2013	Gambia	pneumonia
GPS_GM_0529	5c1a580df0302d15bdc94d6a	40	SAMEA2696292	2009	Gambia	carriage
GPS_GM_0544	5c1a580bf0302d407bc94d64	40	SAMEA2696308	2009	Gambia	carriage
GPS_GM_0559	5c1a580beb3e4317c6160916	40	SAMEA2696323	2009	Gambia	carriage
ERS022531	58ac148ea0f781000151e297	40	SAMEA1029419	2010	Thailand	carriage
ERS021497	58ac13b2a0f781000151e1da	40	SAMEA1026225	2009	Thailand	carriage
ERS021878	58ac10a672251e0001022001	40	SAMEA1029144	2010	Thailand	carriage
ERS021771	58ac1092c492e60001aa0a78	40	SAMEA1025954	2009	Thailand	carriage
ERS021667	58ac107fa0f781000151e0b3	40	SAMEA1026127	2009	Thailand	carriage
ERS021012	58ac0fe4c492e60001aa09e1	40	SAMEA1025171	2009	Thailand	carriage
ERS020286	58ac0f53a0f781000151dfc3	40	SAMEA1024610	2008	Thailand	carriage
ERS020948	58ac0f38c492e60001aa096c	40	SAMEA1025560	2009	Thailand	carriage
ERS020606	58ac0ed8a0f781000151df66	40	SAMEA1024910	2008	Thailand	carriage
ERS019450	58ac0e4672251e0001021dbc	40	SAMEA1024121	2008	Thailand	carriage
ERS019338	58ac0e27a0f781000151dea8	40	SAMEA1024190	2008	Thailand	carriage
15432_46_2	NA	46	NA	1954	USA	NA
14410_6#2	5c1bd6235432e0f83dd7e50d	46	SAMEA2627529	2011	Gambia	pneumonia
11791_1#49	5c1bd21801c242419c07b480	46	SAMEA2203352	1998	Gambia	ipd
9789_2#53	5c1a6c37f0302d406dc97756	46	SAMEA2051625	2006	Malawi	septicaemia
6680_8#14	5c1a69f3f0302d5d13c97660	46	SAMEA1023935	2008	Thailand	carriage
6710_7#15	5c1a69ec7b88fa684b19d858	46	SAMEA1025345	2009	Thailand	carriage
6731_5#20	5c1a69baeb3e438278162f76	46	SAMEA1024786	2008	Thailand	carriage
6753_1#12	5c1a69a47b88fab57419d724	46	SAMEA1025134	2009	Thailand	carriage
6805_3#24	5c1a6979f0302db7ddc9744c	46	SAMEA1025604	2009	Thailand	carriage
6841_7#11	5c1a6947f0302db21bc97364	46	SAMEA1025681	2009	Thailand	carriage
6631_1#1	5c1a6717eb3e43751c16296e	46	SAMEA1023895	2008	Thailand	carriage
6641_6#11	5c1a66fdeb3e4321ac16292c	46	SAMEA1024134	2008	Thailand	carriage
6673_8#3	5c1a66f37b88fa5c4519d11a	46	SAMEA1024061	2008	Thailand	carriage
22027_1#106	5c1a646e7b88fa450719caae	46	SAMEA104155079	2009	Israel	ipd
22027_1#112	5c1a646d7b88fa210f19caa8	46	SAMEA104155087	2009	Israel	ipd
22027_1#151	5c1a64697b88fa61e519ca9a	46	SAMEA104155126	2009	Israel	ipd
22114_6#60	5c1a6461f0302dff30c9685e	46	SAMEA104155035	2008	Israel	ipd
17794_8#97	5c1a6338f0302d4f83c96602	46	SAMEA3381644	2009	Gambia	carriage
17966_5#44	5c1a6308f0302d4a8cc964f8	46	SAMEA3390076	2006	Malawi	meningitis
17966_5#106	5c1a6302eb3e433059162006	46	SAMEA3390037	2015	Malawi	bacteraemia
19341_2#44	5c1a62a27b88fa76e619c4c8	46	SAMEA3506039	2014	Malawi	meningitis
20957_7#115	5c1a627feb3e4332ce161cb8	46	SAMEA4392444	2009	Bangladesh	pneumonia
20957_7#130	5c1a627ef0302dcbb1c961b2	46	SAMEA4394630	2009	Bangladesh	meningitis
16288_3#2	5c1a60cc7b88fafe8a19c1ea	46	SAMEA3232345	2005	Nepal	meningitis
15841_1#84	5c1a5f0ff0302d4a05c95b06	46	SAMEA3206871	2009	South Africa	carriage
15378_2#83	5c1a5f01eb3e43e83e16162e	46	SAMEA3171022	2006	Malawi	meningitis
15531_6#47	5c1a5eefeb3e4306f11615a2	46	SAMEA3172990	2014	Gambia	pneumonia
15378_2#77	5c1a5e9d7b88fa117719b9fe	46	SAMEA3171016	2008	Malawi	bacteraemia
15378_4#27	5c1a5e9beb3e43303e16137c	46	SAMEA3171162	2013	Malawi	meningitis
14520_7#76	5c1a5d2af0302d5f30c95686	46	SAMEA2696644	2012	Gambia	meningitis
14520_6#76	5c1a5d2aeb3e43309c161238	46	SAMEA2696549	2012	Niger	meningitis
14723_2#61	5c1a5d20eb3e43d653161200	46	SAMEA2797134	2006	Bangladesh	ipd
14936_5#56	5c1a5cf8f0302d54f5c95546	46	SAMEA2783701	2010	Malawi	carriage
14723_4#17	5c1a5cc1f0302d5b99c953aa	46	SAMEA2797280	2010	Mozambique	meningitis
14936_5#78	5c1a5c9beb3e434fa4160e3a	46	SAMEA2783744	2010	Malawi	meningitis
14410_4#47	5c1a577cf0302dcb92c94ae4	46	SAMEA2627393	2012	Gambia	pneumonia
ERS050457	58ac4217c492e60001aa2555	46	SAMEA1033586	1800	Malawi	disease
ERS012097	58ac41f6c492e60001aa2531	46	NA	NA	NA	NA
ERS006804	58ac41e3a0f781000151fbd0	46	NA	NA	NA	NA
ERS020986	58ac0fd8a0f781000151e030	46	SAMEA1025134	2009	Thailand	carriage
ERS020974	58ac0fd3c492e60001aa09d7	46	SAMEA1025604	2009	Thailand	carriage
ERS020817	58ac0fc9c492e60001aa09d0	46	SAMEA1025301	2009	Thailand	carriage
ERS020893	58ac0f23a0f781000151df9d	46	SAMEA1025345	2009	Thailand	carriage
ERS020841	58ac0f10c492e60001aa0949	46	SAMEA1025681	2009	Thailand	carriage
ERS020610	58ac0edaa0f781000151df67	46	SAMEA1024786	2008	Thailand	carriage
ERS019471	58ac0e4ca0f781000151ded8	46	SAMEA1023895	2008	Thailand	carriage
ERS019401	58ac0e39c492e60001aa0874	46	SAMEA1024061	2008	Thailand	carriage
ERS019364	58ac0e2d72251e0001021da1	46	SAMEA1023935	2008	Thailand	carriage
ERS019313	58ac0e2172251e0001021d8b	46	SAMEA1024134	2008	Thailand	carriage
GPS_GM_0567	5c1bd25a01c24266f407b492	48	SAMEA2696331	2009	Gambia	carriage
SMRU2288	5c1a68f17b88fa14c619d41c	48	SAMEA1026261	2010	Thailand	carriage
SMRU17	5c1a6782f0302db43dc97108	48	SAMEA974682	2007	Thailand	carriage
SMRU29	5c1a6781f0302d932ac97100	48	SAMEA974650	2007	Thailand	carriage
SMRU522	5c1a67007b88fa9e5d19d154	48	SAMEA1023693	2008	Thailand	carriage
GPS_GM_1921	5c1a634d7b88fa0da019c8ac	48	SAMEA3381409	2009	Gambia	carriage
GPS_GM_2046	5c1a63417b88fa160719c870	48	SAMEA3381495	2009	Gambia	carriage
GPS_GM_2104	5c1a633cf0302d64e9c96618	48	SAMEA3381593	2010	Gambia	carriage
GPS_GM_1824	5c1a60e77b88fae87119c290	48	SAMEA3309806	2009	Gambia	carriage
GPS_GM_1742	5c1a60adeb3e433273161a16	48	SAMEA3309724	2009	Gambia	carriage
GPS_GM_1687	5c1a604feb3e431632161838	48	SAMEA3309669	2009	Gambia	carriage
GPS_GM_1784	5c1a604ef0302d4e68c95c92	48	SAMEA3309766	2009	Gambia	carriage
GPS_GM_1781	5c1a604d7b88fa47f319bee0	48	SAMEA3309763	2009	Gambia	carriage
GPS_GM_0621	5c1a5cf67b88fac64719b76c	48	SAMEA2696386	2009	Gambia	carriage
ERS021797	58ac13e072251e0001022073	48	SAMEA1026261	2010	Thailand	carriage
ERS019680	58ac0e8472251e0001021e22	48	SAMEA1023693	2008	Thailand	carriage
ERS019187	58ac0dffa0f781000151de69	48	SAMEA974650	2007	Thailand	carriage
ERS019175	58ac0dfc72251e0001021d51	48	SAMEA974682	2007	Thailand	carriage
11511_8#86	5c1bda4101c24209e707b6a2	10A	SAMEA2204182	2010	Peru	disease
22695_3#71	5c1bceb601c242390d07b39c	10A	SAMEA104034660	NA	NA	NA
22695_3#237	5c1bcad45432e05519d7e227	10A	SAMEA104034921	NA	NA	NA
22695_3#314	5c1bc8fdd01a2b5cebc40432	10A	SAMEA104035093	NA	NA	NA
22984_8#1	5c1bc6cad01a2b0628c403aa	10A	SAMEA104034971	NA	NA	NA
11860_7#21	5c1bc60b01c242fc7007b160	10A	SAMEA2239062	2006	Netherlands	disease
22984_8#65	5c1bc550d01a2b4ddac4037a	10A	SAMEA104035035	NA	NA	NA
13710_2#48	5c1bc4b201c242943707b0f8	10A	SAMEA2521727	2012	USA	ipd
23495_7#68	5c1bc3a65432e05ae4d7e01b	10A	SAMEA104034847	NA	NA	NA
7038_6#6	5c1a6c83f0302d4633c978c8	10A	SAMEA1029403	2010	Thailand	carriage
7054_5#3	5c1a6c78f0302d19e8c97890	10A	SAMEA1029289	2010	Thailand	carriage
7622_4#44	5c1a6c4af0302dd64dc977bc	10A	SAMEA1463230	2007	USA	carriage
6972_2#5	5c1a6902eb3e43707c162c51	10A	SAMEA1029120	2010	Thailand	carriage
6486_8#12	5c1a674ff0302d8adbc9701c	10A	SAMEA1026587	2011	United Kingdom	carriage
22841_3#92	5c1a66b2f0302de8c3c96d6c	10A	SAMEA104035869	2006	Israel	ipd
22841_4#13	5c1a66a3eb3e431f9716275c	10A	SAMEA104035307	2011	Israel	ipd
22841_4#184	5c1a668eeb3e4387691626f0	10A	SAMEA104035492	2013	Israel	ipd
21903_8#42	5c1a64d67b88fafd8719cd94	10A	SAMEA4561222	NA	NA	NA
21946_6#75	5c1a64aaf0302d64b4c96a30	10A	SAMEA4561625	NA	NA	NA
21946_6#88	5c1a64a97b88fa710919cc58	10A	SAMEA17663668	NA	NA	NA
16288_3#51	5c1a60caf0302ddb3fc95fc0	10A	SAMEA3232394	2014	Nepal	sepsis
15873_2#11	5c1a5eb4f0302dd58ac9589a	10A	SAMEA3233097	2009	Gambia	carriage
15873_3#3	5c1a5eb07b88fa588019ba90	10A	SAMEA3233187	2009	Gambia	carriage
15874_1#70	5c1a5eaaf0302d1280c9584c	10A	SAMEA3207084	2011	South Africa	carriage
14555_4#12	5c1a5ce9f0302d0f32c954dc	10A	SAMEA2658938	2011	South Africa	meningitis
14673_3#60	5c1a5ccdeb3e438112160fdc	10A	SAMEA2796658	2002	USA	pneumonia
11893_1#62	5c1a5966eb3e432ca9160ccc	10A	SAMEA2238820	2006	Netherlands	disease
11893_1#22	5c1a57bfeb3e4363e716077e	10A	SAMEA2238779	2006	Netherlands	disease
11861_5#77	5c1a57bfeb3e434786160782	10A	SAMEA2239302	NA	NA	NA
12673_6#45	5c1a57a6eb3e43c9ee1606d8	10A	SAMEA2382590	2006	Netherlands	disease
ERS367181	58ac29e1c492e60001aa18dd	10A	SAMEA2238369	2006	Netherlands	disease
ERS367753	58ac27a372251e0001022d62	10A	SAMEA2238941	2006	Netherlands	disease
ERS367469	58ac277972251e0001022d28	10A	SAMEA2238657	2006	Netherlands	disease
ERS022492	58ac15caa0f781000151e37d	10A	SAMEA1029403	2010	Thailand	carriage
ERS022580	58ac14a172251e0001022120	10A	SAMEA1029198	2010	Thailand	carriage
ERS022253	58ac145172251e00010220d7	10A	SAMEA1028673	2010	Thailand	carriage
ERS022250	58ac144f72251e00010220d3	10A	SAMEA1029110	2010	Thailand	carriage
ERS022163	58ac1431a0f781000151e24d	10A	SAMEA1028785	2010	Thailand	carriage
ERS020372	58ac0f7472251e0001021ef5	10A	SAMEA1025051	2008	Thailand	carriage
ERS019715	58ac0e87c492e60001aa08cb	10A	SAMEA1023754	2008	Thailand	carriage
11861_4#18	5c1bdaf55432e057f6d7e66f	10B	SAMEA2238966	2006	Netherlands	disease
12291_1#73	5c1bd6655432e0294cd7e523	10B	SAMEA2335732	2007	Peru	carriage
7038_4#9	5c1a6c89f0302d131dc978e2	10B	SAMEA1029276	2010	Thailand	carriage
9716_7#26	5c1a6c41eb3e435cf6163134	10B	SAMEA2052495	2009	Malawi	carriage
9789_2#4	5c1a6c3ff0302d7976c97778	10B	SAMEA2050325	2005	Malawi	septicaemia
9789_3#42	5c1a6c2ff0302d38fac97736	10B	SAMEA2050508	2009	Malawi	carriage
9789_3#47	5c1a6c2feb3e430bf31630e6	10B	SAMEA2051771	2009	Malawi	carriage
9789_5#4	5c1a6c287b88faa24d19d88e	10B	SAMEA2050709	2010	Malawi	carriage
6710_7#12	5c1a69edeb3e4322f516305e	10B	SAMEA1025234	2009	Thailand	carriage
6730_4#20	5c1a69d77b88fa671319d7f6	10B	SAMEA1024904	2008	Thailand	carriage
6730_7#1	5c1a69cfeb3e439f1d162fd8	10B	SAMEA1025035	2008	Thailand	carriage
6736_5#22	5c1a69afeb3e430ccd162f40	10B	SAMEA1025331	2009	Thailand	carriage
6753_1#16	5c1a69a3f0302dcb42c9752e	10B	SAMEA1025357	2009	Thailand	carriage
6753_3#9	5c1a699df0302d375ec97516	10B	SAMEA1025526	2009	Thailand	carriage
6755_2#19	5c1a6993f0302db22cc974d0	10B	SAMEA1024595	2008	Thailand	carriage
6755_3#3	5c1a69927b88fa21a919d6de	10B	SAMEA1024550	2008	Thailand	carriage
6755_5#15	5c1a698a7b88fad69419d6be	10B	SAMEA1025223	2009	Thailand	carriage
6755_6#4	5c1a6988f0302d8ba5c974a8	10B	SAMEA1025454	2009	Thailand	carriage
6775_2#6	5c1a6982eb3e431870162e72	10B	SAMEA1024834	2008	Thailand	carriage
6775_2#7	5c1a69827b88fa3d0819d6ae	10B	SAMEA1024907	2008	Thailand	carriage
6805_7#12	5c1a6970f0302dd3bbc9741c	10B	SAMEA1025752	2009	Thailand	carriage
6805_7#11	5c1a6970f0302d4fa6c9741e	10B	SAMEA1025739	2009	Thailand	carriage
6805_7#17	5c1a696ff0302d8319c97418	10B	SAMEA1025804	2009	Thailand	carriage
6807_2#11	5c1a696aeb3e43f4c0162e08	10B	SAMEA1025375	2009	Thailand	carriage
6807_3#11	5c1a69667b88fa1a3419d642	10B	SAMEA1025583	2009	Thailand	carriage
6925_8#17	5c1a6921eb3e439d6d162cca	10B	SAMEA1029082	2010	Thailand	carriage
6925_8#23	5c1a69207b88fae51519d504	10B	SAMEA1028691	2010	Thailand	carriage
6938_7#13	5c1a6915eb3e4374d6162ca6	10B	SAMEA1028721	2010	Thailand	carriage
6949_1#19	5c1a6910f0302d6e97c9722e	10B	SAMEA1028914	2010	Thailand	carriage
6972_5#17	5c1a68f8f0302d5a13c971b2	10B	SAMEA1029108	2010	Thailand	carriage
6983_6#48	5c1a68e87b88fae10e19d3e8	10B	SAMEA1029109	2010	Thailand	carriage
6259_8#10	5c1a67797b88fa786019d35e	10B	SAMEA974656	2008	Thailand	carriage
6259_8#11	5c1a67797b88fa275319d35c	10B	SAMEA974655	2008	Thailand	carriage
6593_4#1	5c1a672c7b88fa204719d22c	10B	SAMEA1024193	2008	Thailand	carriage
6630_4#10	5c1a6719f0302dcd59c96f1c	10B	SAMEA1024127	2008	Thailand	carriage
6631_4#13	5c1a670b7b88fa765719d190	10B	SAMEA1023844	2008	Thailand	carriage
6631_7#15	5c1a67017b88fabeb819d158	10B	SAMEA1024076	2008	Thailand	carriage
6641_6#16	5c1a66fcf0302db4e2c96e8c	10B	SAMEA1023790	2008	Thailand	carriage
6641_6#21	5c1a66fc7b88faec3519d148	10B	SAMEA1024021	2008	Thailand	carriage
6649_8#13	5c1a66f9eb3e435fcf162916	10B	SAMEA1023991	2008	Thailand	carriage
22841_2#91	5c1a66cceb3e43747516283e	10B	SAMEA104035670	2014	Israel	ipd
22841_2#109	5c1a66c97b88fa098519d03a	10B	SAMEA104035688	2013	Israel	ipd
22841_2#118	5c1a66c8f0302d61ffc96dd4	10B	SAMEA104035698	2013	Israel	ipd
22841_3#68	5c1a66b57b88fa1ab919cff2	10B	SAMEA104035843	2006	Israel	ipd
22841_4#27	5c1a66a2eb3e435e08162754	10B	SAMEA104035333	2011	Israel	ipd
22841_4#45	5c1a66a0eb3e43e116162748	10B	SAMEA104035351	2011	Israel	ipd
22841_4#68	5c1a669d7b88fa2edf19cf7e	10B	SAMEA104035374	2012	Israel	meningitis
22841_4#71	5c1a669cf0302d1400c96d04	10B	SAMEA104035377	2012	Israel	ipd
22841_4#185	5c1a668eeb3e43d46f1626ee	10B	SAMEA104035493	2013	Israel	ipd
22841_4#181	5c1a668eeb3e436eda1626f2	10B	SAMEA104035488	2012	Israel	ipd
21485_4#1	5c1a64def0302d5721c96b34	10B	SAMEA4387941	2012	Russia	carriage
22114_6#30	5c1a6464f0302d7f1bc96872	10B	SAMEA104155004	2007	Israel	ipd
22667_7#152	5c1a645aeb3e43366816229e	10B	SAMEA104035150	2009	Israel	ipd
22667_7#177	5c1a6457f0302d9dd6c9682a	10B	SAMEA104035179	2010	Israel	ipd
22841_1#104	5c1a6422eb3e43a0a01621a8	10B	SAMEA104035300	2011	Israel	ipd
22841_1#111	5c1a6421f0302d1dcfc96680	10B	SAMEA104035497	2013	Israel	ipd
22841_1#126	5c1a641f7b88fa43bd19c8f4	10B	SAMEA104035512	2013	Israel	ipd
22841_1#164	5c1a641af0302deaddc96664	10B	SAMEA104035550	2013	Israel	ipd
22841_1#181	5c1a6418eb3e43831d162182	10B	SAMEA104035581	2012	Israel	ipd
17794_8#45	5c1a633ef0302d9abbc9661e	10B	SAMEA3381560	2010	Gambia	carriage
17794_8#66	5c1a633beb3e438381162128	10B	SAMEA3381601	2010	Gambia	carriage
17870_7#122	5c1a6325eb3e4338e41620b2	10B	SAMEA3389682	2013	Malawi	meningitis
17870_8#42	5c1a631beb3e43b73a162080	10B	SAMEA3389891	2000	Malawi	bacteraemia
17966_5#96	5c1a6303f0302db8c8c964dc	10B	SAMEA3390018	2014	Malawi	meningitis
18456_1#20	5c1a62def0302d51b6c96424	10B	SAMEA3389208	2014	Malawi	carriage
18456_1#45	5c1a62dc7b88fa641819c646	10B	SAMEA3389258	2014	Malawi	carriage
18456_1#64	5c1a62daf0302deae7c96404	10B	SAMEA3389296	2014	Malawi	carriage
18456_1#92	5c1a62d7f0302d53cac963f4	10B	SAMEA3389187	2004	Malawi	bacteraemia
19084_7#19	5c1a62d0f0302d645cc963d0	10B	SAMEA3714172	2013	Qatar	ipd
19084_8#19	5c1a62bd7b88faf8ba19c56a	10B	SAMEA3714356	2009	Peru	carriage
19084_8#26	5c1a62bceb3e436012161e5a	10B	SAMEA3714363	2009	Peru	carriage
15995_2#85	5c1a60cef0302d8642c95fca	10B	SAMEA3209016	2013	South Africa	carriage
16399_6#75	5c1a60b07b88fabd6519c138	10B	SAMEA3309658	2010	Gambia	carriage
15531_4#28	5c1a5f367b88fa3f8a19be06	10B	SAMEA3171627	2014	Malawi	carriage
15531_2#19	5c1a5f1e7b88fa079d19bd6e	10B	SAMEA3171250	2009	Malawi	carriage
15531_2#56	5c1a5f1df0302d765ac95b60	10B	SAMEA3171291	2014	Malawi	carriage
15531_3#90	5c1a5f1d7b88fa086b19bd68	10B	SAMEA3171594	2014	Malawi	carriage
15378_2#72	5c1a5f02f0302dc339c95aba	10B	SAMEA3171010	2009	Malawi	carriage
15378_4#55	5c1a5efb7b88fa6b9419bc54	10B	SAMEA3171191	2014	Malawi	carriage
15531_4#25	5c1a5ef6eb3e436dc81615d2	10B	SAMEA3171624	2014	Malawi	carriage
15841_2#78	5c1a5ec8eb3e43e8381614ae	10B	SAMEA3207274	2011	South Africa	carriage
15841_4#23	5c1a5ec1eb3e43d777161492	10B	SAMEA3208764	2013	South Africa	carriage
15378_3#88	5c1a5e9beb3e439110161382	10B	SAMEA3171125	2009	Malawi	carriage
15378_4#66	5c1a5e9af0302dd8cec957f0	10B	SAMEA3171202	2009	Malawi	carriage
15531_2#10	5c1a5e9af0302d5e36c957ee	10B	SAMEA3171241	2009	Malawi	carriage
14723_3#83	5c1a5cc3eb3e4330e0160f98	10B	SAMEA2797251	2010	Mozambique	ipd
12290_3#27	5c1a59427b88fab0e519b326	10B	SAMEA2341150	2000	Malawi	septicaemia
12290_3#53	5c1a593feb3e43d165160c8c	10B	SAMEA2341300	2009	Malawi	carriage
13415_4#55	5c1a5862f0302d8671c94f2a	10B	SAMEA2553831	2007	South Africa	meningitis
14520_5#54	5c1a576cf0302d1e50c94a88	10B	SAMEA2696460	2010	Gambia	carriage
ERS026044	58ac498ca0f7810001520165	10B	NA	NA	NA	NA
ERS050418	58ac420e72251e0001023b50	10B	SAMEA1033570	1800	Malawi	disease
ERS012094	58ac41f5c492e60001aa252f	10B	NA	NA	NA	NA
ERS012087	58ac41f2a0f781000151fbe2	10B	NA	NA	NA	NA
ERS008345	58ac41e8a0f781000151fbda	10B	SAMEA971410	1800	Malawi	disease
ERS006727	58ac35b472251e00010238e0	10B	NA	NA	NA	NA
ERS409572	58ac2d9dc492e60001aa1c01	10B	SAMEA2383247	2006	Netherlands	disease
ERS367778	58ac27aba0f781000151ee7a	10B	SAMEA2238966	2006	Netherlands	disease
ERS022447	58ac15b772251e00010221f3	10B	SAMEA1029276	2010	Thailand	carriage
ERS022211	58ac1443c492e60001aa0b35	10B	SAMEA1028721	2010	Thailand	carriage
ERS022210	58ac144272251e00010220c7	10B	SAMEA1028745	2010	Thailand	carriage
ERS022143	58ac1429a0f781000151e244	10B	SAMEA1029108	2010	Thailand	carriage
ERS021929	58ac1401a0f781000151e21d	10B	SAMEA1028914	2010	Thailand	carriage
ERS021250	58ac1395c492e60001aa0ab8	10B	SAMEA1025739	2009	Thailand	carriage
ERS021256	58ac139572251e0001022029	10B	SAMEA1025804	2009	Thailand	carriage
ERS021251	58ac1394a0f781000151e1c0	10B	SAMEA1025752	2009	Thailand	carriage
ERS022047	58ac10ccc492e60001aa0aa7	10B	SAMEA1029082	2010	Thailand	carriage
ERS022053	58ac10cc72251e000102201f	10B	SAMEA1028691	2010	Thailand	carriage
ERS021861	58ac10a3a0f781000151e0d1	10B	SAMEA1029109	2010	Thailand	carriage
ERS021105	58ac1009a0f781000151e05b	10B	SAMEA1025375	2009	Thailand	carriage
ERS021031	58ac0fe972251e0001021f59	10B	SAMEA1025526	2009	Thailand	carriage
ERS020990	58ac0fdaa0f781000151e031	10B	SAMEA1025357	2009	Thailand	carriage
ERS020690	58ac0fbaa0f781000151e013	10B	SAMEA1025454	2009	Thailand	carriage
ERS020677	58ac0fb672251e0001021f2f	10B	SAMEA1025223	2009	Thailand	carriage
ERS020377	58ac0f76a0f781000151dfe9	10B	SAMEA1024550	2008	Thailand	carriage
ERS020357	58ac0f6ea0f781000151dfdf	10B	SAMEA1024907	2008	Thailand	carriage
ERS020356	58ac0f6e72251e0001021ef2	10B	SAMEA1024834	2008	Thailand	carriage
ERS020321	58ac0f5fa0f781000151dfcf	10B	SAMEA1024595	2008	Thailand	carriage
ERS020890	58ac0f22c492e60001aa095a	10B	SAMEA1025234	2009	Thailand	carriage
ERS020756	58ac0ef6a0f781000151df7d	10B	SAMEA1025331	2009	Thailand	carriage
ERS020207	58ac0ea872251e0001021e4f	10B	SAMEA1025035	2008	Thailand	carriage
ERS019677	58ac0e8372251e0001021e20	10B	SAMEA1024076	2008	Thailand	carriage
ERS019603	58ac0e6ea0f781000151def8	10B	SAMEA1023844	2008	Thailand	carriage
ERS019552	58ac0e61a0f781000151deef	10B	SAMEA1024127	2008	Thailand	carriage
ERS019339	58ac0e2772251e0001021d95	10B	SAMEA1023991	2008	Thailand	carriage
ERS019318	58ac0e23c492e60001aa084d	10B	SAMEA1023790	2008	Thailand	carriage
ERS019323	58ac0e23a0f781000151de92	10B	SAMEA1024021	2008	Thailand	carriage
ERS019255	58ac0e11a0f781000151de79	10B	SAMEA1024193	2008	Thailand	carriage
ERS019241	58ac0e0ea0f781000151de75	10B	SAMEA974655	2008	Thailand	carriage
ERS019240	58ac0e0d72251e0001021d6f	10B	SAMEA974656	2008	Thailand	carriage
SMRU2969	5c1a6c857b88fa2dc519da39	10F	SAMEA1029330	2010	Thailand	carriage
SMRU2970	5c1a6c857b88fa1acc19da38	10F	SAMEA1029217	2010	Thailand	carriage
SMRU562	5c1a69e27b88fad08d19d834	10F	SAMEA1023843	2008	Thailand	carriage
SMRU1053	5c1a69c0f0302dd184c97592	10F	SAMEA1024691	2008	Thailand	carriage
SMRU1164	5c1a698a7b88faff7919d6c0	10F	SAMEA1025199	2009	Thailand	carriage
SMRU1894	5c1a6960f0302d4e78c973e0	10F	SAMEA1025845	2009	Thailand	carriage
SMRU1943	5c1a695af0302d3754c973c6	10F	SAMEA1025725	2009	Thailand	carriage
SMRU1337	5c1a69477b88fa578219d5b0	10F	SAMEA1025432	2009	Thailand	carriage
SMRU2034	5c1a6940f0302d08c1c9733c	10F	SAMEA1025824	2009	Thailand	carriage
SMRU2046	5c1a693ef0302d3a4ac97332	10F	SAMEA1025905	2009	Thailand	carriage
SMRU2062	5c1a693c7b88fa3b5f19d588	10F	SAMEA1026120	2009	Thailand	carriage
SMRU2176	5c1a692af0302d5f36c972ac	10F	SAMEA1025929	2009	Thailand	carriage
SMRU2408	5c1a6911f0302daadec97230	10F	SAMEA1028799	2010	Thailand	carriage
SMRU2458	5c1a690ceb3e43671f162c7a	10F	SAMEA1028686	2010	Thailand	carriage
SMRU310	5c1a671f7b88fa789419d1f4	10F	SAMEA1024111	2008	Thailand	carriage
SMRU311	5c1a671e7b88fa3a1d19d1f2	10F	SAMEA1024115	2008	Thailand	carriage
SMRU415	5c1a670ff0302d8fcac96ef2	10F	SAMEA1024039	2008	Thailand	carriage
SMRU429	5c1a670df0302d6c5ec96ee2	10F	SAMEA1023897	2008	Thailand	carriage
GPS_GM_2234	5c1a62aaeb3e438293161dd6	10F	SAMEA3447972	2007	Gambia	carriage
GPS_IN_PN08	5c1a6286eb3e438035161ce6	10F	SAMEA4035169	2010	India	bacteraemia
GPS_BD_10501	5c1a627feb3e4343c2161cb4	10F	SAMEA4392446	2009	Bangladesh	meningitis
GPS_BD_10701	5c1a627f7b88fa153f19c3ca	10F	SAMEA4392445	2009	Bangladesh	meningitis
GPS_NP_1367	5c1a60baeb3e43fbcb161a6c	10F	SAMEA3232810	2009	Nepal	carriage
GPS_ZA_carriage_SP1416	5c1a609ceb3e43206b1619d2	10F	SAMEA3353529	2012	South Africa	carriage
GPS_GM_1102	5c1a5f19f0302dd678c95b4a	10F	SAMEA3172958	2014	Gambia	meningitis
GPS_GM_1040	5c1a5ef27b88fa068c19bc10	10F	SAMEA3172896	2009	Gambia	carriage
GPS_GM_1136	5c1a5eeeeb3e4317971615a0	10F	SAMEA3172992	2014	Gambia	septicaemia
GPS_US_2010216324_R1	5c1a5cc9f0302d69a7c953e0	10F	SAMEA2796752	2009	USA	ipd
GPS_US_PATH3604	5c1a5cc7f0302d08b2c953d0	10F	SAMEA2797058	2005	Bangladesh	ipd
GPS_US_PATH3640	5c1a5cc6f0302dd0e6c953ce	10F	SAMEA2797091	2007	Bangladesh	ipd
GPS_ZA_2678	5c1a5ca9eb3e431a3b160eb2	10F	SAMEA2814466	2013	South Africa	meningitis
PATH3509	5c1a5899eb3e43d8e0160b4a	10F	SAMEA2467456	2008	Peru	carriage
GPS_ZA_1465	5c1a577d7b88fa5c9519ac12	10F	SAMEA2658534	2008	South Africa	ipd
ERS011481	58ac1fb5a0f781000151e873	10F	NA	NA	NA	NA
ERS022479	58ac15c6a0f781000151e37c	10F	SAMEA1029330	2010	Thailand	carriage
ERS022480	58ac15c6a0f781000151e379	10F	SAMEA1029217	2010	Thailand	carriage
ERS021917	58ac13faa0f781000151e215	10F	SAMEA1028799	2010	Thailand	carriage
ERS021686	58ac13cd72251e000102205b	10F	SAMEA1025929	2009	Thailand	carriage
ERS021453	58ac13a072251e000102203f	10F	SAMEA1025725	2009	Thailand	carriage
ERS021404	58ac139ea0f781000151e1c7	10F	SAMEA1025845	2009	Thailand	carriage
ERS021968	58ac10ad72251e0001022009	10F	SAMEA1028686	2010	Thailand	carriage
ERS021572	58ac1068c492e60001aa0a50	10F	SAMEA1026120	2009	Thailand	carriage
ERS021556	58ac106172251e0001021fb4	10F	SAMEA1025905	2009	Thailand	carriage
ERS021544	58ac105b72251e0001021fb1	10F	SAMEA1025824	2009	Thailand	carriage
ERS020674	58ac0fb472251e0001021f2e	10F	SAMEA1025199	2009	Thailand	carriage
ERS020847	58ac0f1172251e0001021e9d	10F	SAMEA1025432	2009	Thailand	carriage
ERS020563	58ac0ec7a0f781000151df55	10F	SAMEA1024691	2008	Thailand	carriage
ERS019720	58ac0e88c492e60001aa08cd	10F	SAMEA1023843	2008	Thailand	carriage
ERS019587	58ac0e6b72251e0001021dfa	10F	SAMEA1023897	2008	Thailand	carriage
ERS019573	58ac0e68c492e60001aa08a6	10F	SAMEA1024039	2008	Thailand	carriage
ERS019469	58ac0e4b72251e0001021dc4	10F	SAMEA1024115	2008	Thailand	carriage
ERS019468	58ac0e4b72251e0001021dc3	10F	SAMEA1024111	2008	Thailand	carriage
10071_4#56	5c1bde8dd01a2b77cac408d8	11A	SAMEA2059404	2008	Netherlands	diseased
21946_6#264	5c1bd05b01c242cd7007b412	11A	SAMEA4561080	NA	NA	NA
11826_1#39	5c1bcf0301c24216a907b3ae	11A	SAMEA2143251	1998	USA	bacteremia
11860_4#14	5c1bcdde5432e0f378d7e30b	11A	SAMEA2238289	NA	NA	NA
22695_3#168	5c1bcc635432e03aa2d7e2ad	11A	SAMEA104034757	NA	NA	NA
22695_3#178	5c1bcc285432e0aa7bd7e299	11A	SAMEA104034767	NA	NA	NA
22695_3#219	5c1bcb405432e0859ed7e24b	11A	SAMEA104034903	NA	NA	NA
22984_8#73	5c1bc52701c2425a5307b116	11A	SAMEA104035043	NA	NA	NA
7553_5#82	5c1a6c5f7b88fa629219d976	11A	SAMEA1463284	2007	USA	carriage
7553_5#86	5c1a6c5f7b88fa1f5019d972	11A	SAMEA1463116	2007	USA	carriage
7622_4#34	5c1a6c4bf0302da102c977c2	11A	SAMEA1463267	2007	USA	carriage
7622_5#94	5c1a6c43f0302d972ec97794	11A	SAMEA1463049	2007	USA	carriage
6775_1#17	5c1a6984f0302d4e3bc9748a	11A	SAMEA1024781	2008	Thailand	carriage
6486_5#21	5c1a6757eb3e436713162a6e	11A	SAMEA1026709	2010	United Kingdom	carriage
6512_3#23	5c1a67447b88fa487b19d290	11A	SAMEA1026827	2009	United Kingdom	carriage
6512_4#17	5c1a6742eb3e4392f2162a16	11A	SAMEA1026698	2009	United Kingdom	carriage
6630_1#8	5c1a6724f0302d20f4c96f3c	11A	SAMEA1023869	2008	Thailand	carriage
22841_4#30	5c1a66a1eb3e434b4e162752	11A	SAMEA104035336	2011	Israel	meningitis
21903_8#88	5c1a64d1f0302d0229c96b10	11A	SAMEA4561268	NA	NA	NA
21903_8#290	5c1a64bbf0302d4621c96a92	11A	SAMEA4561472	NA	NA	NA
21946_6#282	5c1a6493f0302db56bc9699a	11A	SAMEA4561098	NA	NA	NA
17794_8#11	5c1a63427b88fa9c1e19c872	11A	SAMEA3381487	2009	Gambia	carriage
16288_5#45	5c1a60c3f0302d47afc95f8a	11A	SAMEA3232554	2014	Nepal	pneumonia
16399_7#61	5c1a60ad7b88fa3b3319c12c	11A	SAMEA3309734	2009	Gambia	carriage
17175_4#52	5c1a607eeb3e43a0ab161954	11A	SAMEA3353449	2012	South Africa	carriage
17175_5#4	5c1a603ceb3e43c52c1617a4	11A	SAMEA3353726	2010	South Africa	carriage
15378_3#46	5c1a5e9c7b88fa2a4019b9f4	11A	SAMEA3171081	2009	Malawi	carriage
14520_6#17	5c1a5cf57b88fad49319b762	11A	SAMEA2696435	2011	Ghana	carriage
14555_4#66	5c1a5ce7f0302d5fb5c954be	11A	SAMEA2659048	2011	South Africa	meningitis
14913_3#80	5c1a5cb2eb3e43408d160efe	11A	SAMEA2814088	2011	South Africa	ipd
14913_6#58	5c1a5c78eb3e43118d160d34	11A	SAMEA2814553	2013	South Africa	ipd
14257_1#50	5c1a5840eb3e43416b1609f0	11A	SAMEA2658413	2008	South Africa	meningitis
11658_8#10	5c1a57e4eb3e43f8dd160858	11A	SAMEA2204189	2010	Peru	disease
13670_3#20	5c1a5782eb3e43947a1605f0	11A	SAMEA2467331	2008	Peru	carriage
ERS022478	58ac15c572251e0001022201	11A	SAMEA1029341	2010	Thailand	carriage
ERS022511	58ac1486a0f781000151e292	11A	SAMEA1029202	2010	Thailand	carriage
ERS020723	58ac0eebc492e60001aa0933	11A	SAMEA1025503	2009	Thailand	carriage
ERS020578	58ac0ecec492e60001aa0919	11A	SAMEA1024636	2008	Thailand	carriage
ERS019712	58ac0e86c492e60001aa08ca	11A	SAMEA1023675	2008	Thailand	carriage
ERS019233	58ac0e0cc492e60001aa0837	11A	SAMEA974638	2008	Thailand	carriage
14520_4#83	5c1bd1ded01a2b5950c40614	11B	SAMEA2696366	2009	Gambia	carriage
22667_7#137	5c1a645beb3e4320851622ac	11B	SAMEA104035133	2010	Israel	ipd
19341_3#78	5c1a628ef0302dd534c96212	11B	SAMEA3714043	2009	China	carriage
16453_2#53	5c1a6105f0302d4be0c960f2	11B	SAMEA3309807	2009	Gambia	carriage
16453_2#18	5c1a60ac7b88faed2619c11c	11B	SAMEA3309772	2009	Gambia	carriage
15531_6#27	5c1a5eef7b88fa41f119bbf8	11B	SAMEA3172970	2014	Gambia	pneumonia
15531_6#62	5c1a5eee7b88fa2dec19bbe8	11B	SAMEA3173005	2014	Gambia	septicaemia
15531_6#71	5c1a5eedf0302dfab4c95a10	11B	SAMEA3173014	2014	Gambia	pneumonia
15531_6#26	5c1a5e95f0302dcbb7c957cc	11B	SAMEA3172969	2014	Gambia	pneumonia
14913_4#24	5c1a5d1bf0302d21b3c95624	11B	SAMEA2814051	2012	South Africa	ipd
12837_1#59	5c1a58cceb3e43aed2160bbe	11B	SAMEA2434471	2005	South Africa	ipd
14520_5#33	5c1a58037b88fa4eca19af0c	11B	SAMEA2696421	2009	Gambia	carriage
2120014	5c1bdb3701c2427e1d07b6de	12F	SAMEA2238948	2006	Netherlands	disease
11861_4#50	5c1bda7501c242720a07b6b0	12F	SAMEA2238996	2006	Netherlands	disease
11658_2#95	5c1bd4285432e0d424d7e485	12F	SAMEA2203781	2009	USA	bacteremia
12837_3#31	5c1bd1b001c2423e9e07b462	12F	SAMEA2434619	2005	South Africa	ipd
11826_1#24	5c1bcf4d01c2426f3e07b3c4	12F	SAMEA2152431	1999	USA	bacteremia
13710_2#70	5c1bc4835432e0243ed7e041	12F	SAMEA2521872	2005	USA	ipd
6753_2#2	5c1a69a2eb3e43d4b3162f08	12F	SAMEA1025132	2009	Thailand	carriage
22841_2#39	5c1a66d3eb3e43fa91162862	12F	SAMEA104035618	2013	Israel	ipd
22841_4#176	5c1a668ff0302d63f8c96cb2	12F	SAMEA104035483	2012	Israel	ipd
GPS_BR_0575_12	5c1a64897b88fa5c3b19cb7c	12F	SAMEA104154645	2012	Brazil	bacteraemia
21999_7#153	5c1a6485eb3e432dd0162384	12F	SAMEA104154680	2012	Brazil	pneumonia
21999_7#160	5c1a6484eb3e4327e8162380	12F	SAMEA104154687	2012	Brazil	meningitis
22667_8#73	5c1a6453eb3e4368ec162276	12F	SAMEA104038621	2009	Israel	ipd
22841_1#133	5c1a641e7b88fa624019c8ec	12F	SAMEA104035519	2013	Israel	ipd
GPS_IL_26909	5c1a641a7b88fa1d9b19c8cc	12F	SAMEA104035551	2013	Israel	ipd
17966_5#102	5c1a6302f0302d0751c964d8	12F	SAMEA3390029	2015	Malawi	bacteraemia
18623_5#49	5c1a62d2eb3e434900161ec2	12F	SAMEA3431255	2009	USA	ipd
19084_7#30	5c1a62cf7b88fab61919c5e6	12F	SAMEA3714183	2013	Qatar	ipd
17150_6#7	5c1a60fd7b88fa5c5719c316	12F	SAMEA3354095	2014	South Africa	meningitis
17175_8#29	5c1a60f87b88fa20dc19c2f2	12F	SAMEA3353955	2014	South Africa	meningitis
17150_6#76	5c1a6082eb3e438aba161964	12F	SAMEA3354224	2014	South Africa	ipd
GPS_ZA_3043	5c1a6081eb3e4371c3161962	12F	SAMEA3354254	2014	South Africa	ipd
GPS_ZA_3045	5c1a6047f0302d9ed3c95c66	12F	SAMEA3354263	2014	South Africa	ipd
17150_6#42	5c1a603f7b88faab7919be76	12F	SAMEA3354156	2014	South Africa	ipd
GPS_GM_1128	5c1a5f1af0302d31a1c95b4e	12F	SAMEA3172984	2014	Gambia	pneumonia
GPS_US_7090-99_R1	5c1a5f167b88fa80ea19bd30	12F	SAMEA3175763	1999	USA	pneumonia
GPS_ZA_carriage_SP79	5c1a5f117b88fa252719bcfe	12F	SAMEA3206680	2009	South Africa	carriage
GPS_GM_1376	5c1a5eaf7b88fa792d19ba8a	12F	SAMEA3233252	2009	Gambia	carriage
GPS_ZA_1639	5c1a5ce0f0302d427ec9548e	12F	SAMEA2658703	2009	South Africa	disease
GPS_US_PATH361	5c1a5cc8f0302d2cf9c953d4	12F	SAMEA2796778	2008	India	ascitic fluid
14555_4#62	5c1a5c917b88fab8fd19b4da	12F	SAMEA2659040	2011	South Africa	meningitis
14723_1#78	5c1a5c847b88fafa3119b47a	12F	SAMEA2797056	2004	Bangladesh	ipd
GPS_ZA_2504	5c1a5c767b88fa29d819b3e2	12F	SAMEA2814292	2012	South Africa	ipd
ZA_GPS_SP376	5c1a58c3f0302d750ac9501a	12F	SAMEA2434548	2005	South Africa	meningitis
13414_2#76	5c1a587eeb3e43cf67160af8	12F	SAMEA2521627	2012	USA	meningitis
13415_6#12	5c1a5857f0302d7704c94ee8	12F	SAMEA2554027	2009	South Africa	ipd
GPS_GM_0346	5c1a58377b88fa820619afd6	12F	SAMEA2627517	2011	Gambia	pneumonia
2012212207	5c1a577feb3e439ca21605d4	12F	SAMEA2521699	2012	USA	ipd
GPS_GM_0371	5c1a5779f0302dd5edc94ad6	12F	SAMEA2627287	2012	Gambia	pneumonia
ERS409524	58ac2b5ca0f781000151f14e	12F	SAMEA2383199	2006	Netherlands	disease
10050_2#37	5c1be064d01a2b2215c40944	15A	SAMEA2058881	2002	Netherlands	diseased
22695_3#18	5c1bcffa5432e0eeffd7e38d	15A	SAMEA104034607	NA	NA	NA
7553_5#67	5c1a6c617b88fac16119d984	15A	SAMEA1463283	2007	USA	carriage
7553_5#84	5c1a6c5ff0302d65e5c9782e	15A	SAMEA1463090	2007	USA	carriage
7622_2#37	5c1a6c57f0302d7f22c97804	15A	SAMEA1463278	2007	USA	carriage
6731_2#22	5c1a69c4f0302dd35cc975ae	15A	SAMEA1024880	2008	Thailand	carriage
6805_5#10	5c1a69757b88fa039719d680	15A	SAMEA1025411	2009	Thailand	carriage
6925_3#5	5c1a6930f0302d915bc972d4	15A	SAMEA1026179	2009	Thailand	carriage
6938_6#3	5c1a6919eb3e4304a7162cb2	15A	SAMEA1029003	2010	Thailand	carriage
6486_6#2	5c1a6756f0302d535fc97040	15A	SAMEA1026650	2010	United Kingdom	carriage
6486_8#1	5c1a6751f0302d0313c97028	15A	SAMEA1026543	2011	United Kingdom	carriage
22841_2#46	5c1a66d27b88fa84cc19d076	15A	SAMEA104035625	2014	Israel	ipd
24775_1#64	5c1a666bf0302d35e1c96be4	15A	SAMEA4732902	2013	China	ipd
22027_1#164	5c1a6467eb3e43fb831622f0	15A	SAMEA104155139	2010	Israel	ipd
22114_6#41	5c1a64637b88fa5c2c19ca78	15A	SAMEA104155016	2007	Israel	ipd
22841_1#125	5c1a641f7b88fa012419c8f6	15A	SAMEA104035511	2013	Israel	ipd
17794_8#12	5c1a63417b88fa0c2419c86e	15A	SAMEA3381493	2009	Gambia	carriage
17870_8#4	5c1a631d7b88fa742519c798	15A	SAMEA3389813	2005	Malawi	bacteraemia
17966_5#134	5c1a62ff7b88fa395419c6f8	15A	SAMEA3430878	2009	USA	ipd
18090_2#20	5c1a62f4f0302d4031c96486	15A	SAMEA3431393	2000	China	carriage
18090_2#21	5c1a62f47b88fa10e319c6b2	15A	SAMEA3431395	2000	China	carriage
19084_7#151	5c1a62c27b88fa9cc419c590	15A	SAMEA3714304	2008	Peru	carriage
19341_3#50	5c1a62907b88fa472919c452	15A	SAMEA3714008	2013	China	carriage
16288_8#3	5c1a60ed7b88fa8bc219c2b2	15A	SAMEA3232769	2009	Nepal	carriage
17150_6#13	5c1a6086eb3e439afe16197c	15A	SAMEA3354107	2014	South Africa	meningitis
17175_6#45	5c1a6074f0302d6ab7c95d9a	15A	SAMEA3353804	2010	South Africa	carriage
16399_7#75	5c1a604e7b88faa35819beee	15A	SAMEA3309748	2009	Gambia	carriage
17175_4#71	5c1a603deb3e430a6f1617aa	15A	SAMEA3353486	2013	South Africa	carriage
17428_8#144	5c1a60347b88fa50f619be22	15A	SAMEA3381358	2009	Gambia	carriage
14412_1#61	5c1a581deb3e43fd64160954	15A	SAMEA2658764	2008	South Africa	ipd
14410_6#47	5c1a57787b88faa54a19abea	15A	SAMEA2627386	2012	Gambia	pneumonia
ERS022596	58ac14a9c492e60001aa0b82	15A	SAMEA1029338	2010	Thailand	carriage
ERS021627	58ac13c172251e0001022051	15A	SAMEA1026179	2009	Thailand	carriage
ERS021396	58ac139b72251e0001022037	15A	SAMEA1025794	2009	Thailand	carriage
ERS021596	58ac1072c492e60001aa0a5c	15A	SAMEA1025774	2009	Thailand	carriage
ERS021044	58ac0ff0c492e60001aa09eb	15A	SAMEA1025669	2009	Thailand	carriage
ERS020892	58ac0f22a0f781000151df9c	15A	SAMEA1025271	2009	Thailand	carriage
ERS019626	58ac0e7572251e0001021e0e	15A	SAMEA1023696	2008	Thailand	carriage
ERS019531	58ac0e5b72251e0001021de1	15A	SAMEA1024209	2008	Thailand	carriage
ERS019467	58ac0e4972251e0001021dc2	15A	SAMEA1024097	2008	Thailand	carriage
11822_8#79	5c1bcfaf5432e08827d7e371	15B	SAMEA2204008	2009	USA	fever unspecified
7011_5#6	5c1a6c90eb3e435338163268	15B	SAMEA1028894	2010	Thailand	carriage
6680_8#19	5c1a69f2eb3e4342a1163072	15B	SAMEA1023885	2008	Thailand	carriage
6753_3#23	5c1a699ceb3e4370bf162eee	15B	SAMEA1025637	2009	Thailand	carriage
6805_5#23	5c1a69747b88fa496319d67a	15B	SAMEA1025173	2009	Thailand	carriage
6871_1#22	5c1a69437b88fa24d419d5a0	15B	SAMEA1025916	2009	Thailand	carriage
6938_3#32	5c1a691ceb3e43c252162cba	15B	SAMEA1029382	2010	Thailand	carriage
6949_1#3	5c1a6912f0302deb08c97238	15B	SAMEA1028878	2010	Thailand	carriage
6999_4#10	5c1a68d97b88fa265b19d3ae	15B	SAMEA1032710	2001	USA	carriage
6512_3#22	5c1a6744f0302de82ac96fee	15B	SAMEA1026841	2009	United Kingdom	carriage
6512_4#19	5c1a6742eb3e4380c8162a14	15B	SAMEA1026668	2009	United Kingdom	carriage
6512_5#4	5c1a6740f0302d4f4cc96fe2	15B	SAMEA1026497	2009	United Kingdom	carriage
6569_7#20	5c1a67367b88fa464519d256	15B	SAMEA1026423	2011	United Kingdom	carriage
6569_8#18	5c1a6732f0302d1178c96f8e	15B	SAMEA1026564	2011	United Kingdom	carriage
22841_2#74	5c1a66ce7b88fadb7a19d04e	15B	SAMEA104035653	2014	Israel	ipd
22841_2#120	5c1a66c8eb3e43f5ce16282a	15B	SAMEA104035700	2013	Israel	ipd
21946_6#324	5c1a648feb3e432b341623c8	15B	SAMEA4561140	NA	NA	NA
17794_8#145	5c1a6333eb3e43518c162104	15B	SAMEA3388913	2012	Morocco	bacteraemia
19341_3#90	5c1a628d7b88fa20f919c43a	15B	SAMEA3714055	2009	China	carriage
19341_3#103	5c1a628b7b88fa9c0f19c432	15B	SAMEA3714068	2009	China	carriage
17138_3#64	5c1a6102eb3e4392bf161c0c	15B	SAMEA3354213	2012	South Africa	carriage
16399_5#31	5c1a60b67b88faa0d519c162	15B	SAMEA3309651	2009	Gambia	carriage
16453_2#35	5c1a60ab7b88fa789219c114	15B	SAMEA3309789	2009	Gambia	carriage
17059_7#1	5c1a60a5f0302d3656c95ed6	15B	SAMEA3353346	2012	South Africa	carriage
17059_8#56	5c1a60a07b88fa33be19c0bc	15B	SAMEA3353465	2012	South Africa	carriage
17150_4#3	5c1a608f7b88faff7519c06e	15B	SAMEA3353532	2013	South Africa	carriage
17175_7#34	5c1a606ff0302dd5ccc95d7e	15B	SAMEA3353966	2014	South Africa	meningitis
15873_1#42	5c1a5f0a7b88faefe519bcc0	15B	SAMEA3207142	2011	South Africa	carriage
15531_4#34	5c1a5ef57b88fa24f919bc2c	15B	SAMEA3171633	2014	Malawi	carriage
14520_6#39	5c1a5d15f0302d187dc955fa	15B	SAMEA2696482	2010	Ghana	carriage
14520_6#89	5c1a5cf2eb3e439bf81610e2	15B	SAMEA2696566	2012	Senegal	meningitis
14936_4#84	5c1a5c9eeb3e433497160e56	15B	SAMEA2814389	2013	South Africa	ipd
14936_4#47	5c1a5c757b88fac2ce19b3d2	15B	SAMEA2814352	2013	South Africa	ipd
13414_3#37	5c1a57937b88faa22619acb0	15B	SAMEA2521683	2012	USA	ipd
ERS367812	58ac27b7c492e60001aa17ab	15B	SAMEA2239000	2006	Netherlands	disease
ERS022371	58ac1484c492e60001aa0b67	15B	SAMEA1028628	2010	Thailand	carriage
ERS022117	58ac141e72251e00010220b0	15B	SAMEA1028979	2010	Thailand	carriage
ERS021909	58ac13f9c492e60001aa0afe	15B	SAMEA1028744	2010	Thailand	carriage
ERS020945	58ac0f38c492e60001aa096d	15B	SAMEA1025466	2009	Thailand	carriage
ERS020934	58ac0f32c492e60001aa0969	15B	SAMEA1025619	2009	Thailand	carriage
11861_5#67	5c1bd9b601c24227fe07b682	15C	SAMEA2239292	2006	Netherlands	disease
12291_4#63	5c1bd57101c24207a607b588	15C	SAMEA2335995	2009	USA	ipd
23495_7#34	5c1bc40b01c24270d907b0c8	15C	SAMEA104034813	NA	NA	NA
7622_5#54	5c1a6c48f0302da9fcc977b6	15C	SAMEA1463125	2007	USA	carriage
7622_5#66	5c1a6c47f0302d0af9c977aa	15C	SAMEA1463150	2007	USA	carriage
6753_4#3	5c1a699bf0302db635c9750a	15C	SAMEA1025611	2009	Thailand	carriage
6755_1#19	5c1a6996f0302dfc5bc974e4	15C	SAMEA1024979	2008	Thailand	carriage
6823_5#1	5c1a69597b88fad7d419d60a	15C	SAMEA1025898	2009	Thailand	carriage
6925_7#13	5c1a69247b88fa968a19d516	15C	SAMEA1028672	2010	Thailand	carriage
6949_4#4	5c1a6909f0302d1e9cc97214	15C	SAMEA1029049	2010	Thailand	carriage
6972_3#9	5c1a68feeb3e431ff3162c34	15C	SAMEA1028845	2010	Thailand	carriage
6999_3#23	5c1a68da7b88fa054419d3b0	15C	SAMEA1032698	2001	USA	carriage
6470_4#9	5c1a67737b88fa2f7919d346	15C	SAMEA1026555	2006	United Kingdom	carriage
6512_1#23	5c1a674b7b88fa050f19d2b2	15C	SAMEA1026672	2008	United Kingdom	carriage
21903_8#71	5c1a64d3eb3e43b4b5162528	15C	SAMEA4561251	NA	NA	NA
21946_6#83	5c1a64aaeb3e4386f316245a	15C	SAMEA17659918	NA	NA	NA
21946_6#205	5c1a649cf0302dbc13c969d4	15C	SAMEA4561020	NA	NA	NA
22841_1#27	5c1a6423eb3e43611c1621ae	15C	SAMEA104035220	2010	Israel	ipd
22841_1#117	5c1a64207b88fa3ea419c8fc	15C	SAMEA104035503	2013	Israel	ipd
17794_8#170	5c1a63317b88fa672619c804	15C	SAMEA3389139	2014	Malawi	carriage
18456_1#85	5c1a62d87b88fa9fd719c626	15C	SAMEA3389173	2014	Malawi	carriage
19084_8#45	5c1a62ba7b88fa53ca19c560	15C	SAMEA3714382	2010	Peru	bacteremia
19341_3#26	5c1a62937b88fa0c1819c468	15C	SAMEA3713963	2012	China	carriage
19341_3#96	5c1a628ceb3e43332d161d13	15C	SAMEA3714061	2009	China	carriage
17175_4#40	5c1a607ef0302d5b4cc95dce	15C	SAMEA3353427	2013	South Africa	carriage
17150_4#56	5c1a6043eb3e43d4a21617d6	15C	SAMEA3353641	2010	South Africa	carriage
17175_6#53	5c1a603aeb3e432b19161792	15C	SAMEA3353820	2010	South Africa	carriage
17428_8#114	5c1a6034eb3e43621116176e	15C	SAMEA3381328	2010	Gambia	carriage
15841_5#76	5c1a5eba7b88fa621e19bad0	15C	SAMEA3206986	2011	South Africa	carriage
14913_4#16	5c1a5d1beb3e430fce1611e4	15C	SAMEA2814024	2012	South Africa	meningitis
14936_4#9	5c1a5c9deb3e43d6b1160e48	15C	SAMEA2814314	2013	South Africa	ipd
14913_5#90	5c1a5c78eb3e434a31160d36	15C	SAMEA2814490	2013	South Africa	ipd
14913_7#43	5c1a5c77eb3e43431e160d2e	15C	SAMEA2814253	2011	South Africa	ipd
12291_1#58	5c1a5933f0302d4623c950c8	15C	SAMEA2335717	2007	Peru	carriage
13414_2#23	5c1a5882eb3e4364b7160b10	15C	SAMEA2521574	2012	USA	ipd
13710_1#35	5c1a58457b88fac78d19b034	15C	SAMEA2521817	2012	USA	ipd
14520_4#94	5c1a576deb3e43c31b160560	15C	SAMEA2696377	2009	Gambia	carriage
ERS455200	58ac448072251e0001023d60	15C	SAMEA2521660	2012	USA	ipd
ERS367396	58ac2768c492e60001aa1745	15C	SAMEA2238584	2006	Netherlands	disease
ERS022081	58ac1412c492e60001aa0b0f	15C	SAMEA1028626	2010	Thailand	carriage
11657_1#77	5c1bda065432e00dc5d7e637	16F	SAMEA1972624	1999	USA	bacteremia
12837_4#4	5c1bd11201c242c8cd07b440	16F	SAMEA2434680	2006	South Africa	ipd
13154_2#82	5c1bcea3d01a2b618ec40548	16F	SAMEA2467326	2008	Peru	carriage
22695_3#285	5c1bc9b1d01a2b8571c40468	16F	SAMEA104034969	NA	NA	NA
11860_6#10	5c1bc8f101c2429b8b07b20a	16F	SAMEA2238476	2006	Netherlands	disease
13415_8#54	5c1bc6e95432e06b9ad7e105	16F	SAMEA2554261	2009	South Africa	meningitis
22984_8#79	5c1bc5055432e05351d7e067	16F	SAMEA104035049	NA	NA	NA
7038_7#17	5c1a6c7f7b88fa015219da18	16F	SAMEA1029218	2010	Thailand	carriage
9789_3#61	5c1a6c2e7b88fa45bb19d8ae	16F	SAMEA2052138	2009	Malawi	carriage
6753_2#15	5c1a69a0eb3e433f9c162efc	16F	SAMEA1025130	2009	Thailand	carriage
23164_8#79	5c1a6681f0302d72d4c96c5e	16F	SAMEA4707868	2009	Israel	ipd
21903_8#170	5c1a64c8eb3e4363fa162502	16F	SAMEA4561351	NA	NA	NA
21946_6#218	5c1a649af0302d6fcec969ca	16F	SAMEA4561033	NA	NA	NA
17870_7#107	5c1a6326f0302dfdfcc965b4	16F	SAMEA3389651	2014	Malawi	carriage
17870_7#114	5c1a6325eb3e43437d1620b4	16F	SAMEA3389666	2013	Malawi	meningitis
18090_2#47	5c1a62f1f0302d3485c96474	16F	SAMEA3431446	2000	China	carriage
18456_1#55	5c1a62daf0302d20ebc9640c	16F	SAMEA3389278	2014	Malawi	carriage
19084_8#163	5c1a62b07b88fac47f19c51a	16F	SAMEA3714500	2009	USA	meningitis
17175_5#73	5c1a60dbeb3e435554161b2a	16F	SAMEA3353682	2010	South Africa	carriage
17138_4#27	5c1a6097f0302d174bc95e7c	16F	SAMEA3354309	2012	South Africa	carriage
17428_8#128	5c1a6066eb3e4334151618d8	16F	SAMEA3381342	2009	Gambia	carriage
17059_6#37	5c1a604df0302d1ed3c95c90	16F	SAMEA3353233	2013	South Africa	carriage
17059_8#84	5c1a60487b88fa0c6519beae	16F	SAMEA3353521	2012	South Africa	carriage
17150_5#31	5c1a6041eb3e43a3f31617cc	16F	SAMEA3353778	2013	South Africa	carriage
17794_7#177	5c1a6032f0302d1631c95bd2	16F	SAMEA3381543	2009	Gambia	carriage
15873_1#27	5c1a5f297b88fae43119bdac	16F	SAMEA3207127	2011	South Africa	carriage
15378_3#86	5c1a5efef0302d1eadc95a9e	16F	SAMEA3171123	2010	Malawi	carriage
15608_4#68	5c1a5edf7b88fa544f19bbb0	16F	SAMEA3175914	2012	Trinidad and Tobago	otitis media
15731_8#23	5c1a5ed3eb3e43e1ad1614f6	16F	SAMEA3206648	2009	South Africa	carriage
15841_1#66	5c1a5ecd7b88fab0fa19bb30	16F	SAMEA3206847	2009	South Africa	carriage
15841_5#4	5c1a5ebaeb3e431276161468	16F	SAMEA3206914	2011	South Africa	carriage
14936_4#68	5c1a5cfaeb3e437edb1610fc	16F	SAMEA2814373	2013	South Africa	ipd
14913_7#12	5c1a5ca4f0302db643c952f6	16F	SAMEA2814222	2011	South Africa	disease
14913_7#73	5c1a5c767b88fa7bd619b3e4	16F	SAMEA2814283	2012	South Africa	ipd
12837_5#26	5c1a58a6f0302d6714c94fe8	16F	SAMEA2434790	2006	South Africa	meningitis
14410_7#17	5c1a5830f0302d13fac94de6	16F	SAMEA2627328	2003	Gambia	ipd
ERS394140	58ac372cc492e60001aa23c7	16F	SAMEA2335946	2009	USA	ipd
ERS409439	58ac2d76a0f781000151f2ca	16F	SAMEA2383114	2006	Netherlands	disease
ERS408881	58ac2ccea0f781000151f1f6	16F	SAMEA2382556	2006	Netherlands	disease
ERS409260	58ac2b24a0f781000151f11c	16F	SAMEA2382935	2006	Netherlands	disease
11860_7#9	5c1be1435432e07554d7e7f1	17F	SAMEA2239050	NA	NA	NA
11860_7#90	5c1be11e01c242624207b8c2	17F	SAMEA2239129	2006	Netherlands	disease
11861_2#83	5c1bdcabd01a2b07e9c40866	17F	SAMEA2238744	NA	NA	NA
10395_5#55	5c1bdc4d01c2422d6307b732	17F	SAMEA2066835	2012	Cameroon	meningitis
11861_3#70	5c1bdb9b01c242405007b6fc	17F	SAMEA2238922	NA	NA	NA
11861_3#78	5c1bdb6b5432e0f8f7d7e697	17F	SAMEA2238930	NA	NA	NA
11893_1#67	5c1bd92b5432e0751cd7e5f7	17F	SAMEA2238826	NA	NA	NA
14410_8#3	5c1bd4f501c2420ba707b562	17F	SAMEA2658311	2008	South Africa	ipd
12291_5#68	5c1bd4ea5432e04ef5d7e4bb	17F	SAMEA2336090	2009	USA	ipd
12291_5#74	5c1bd4cf5432e0a101d7e4b5	17F	SAMEA2336096	2009	USA	disease
11679_1#20	5c1bd3995432e0c780d7e461	17F	SAMEA2203824	2009	USA	pneumonia
12673_6#43	5c1bd3055432e048c6d7e439	17F	SAMEA2382588	2006	Netherlands	disease
11822_8#48	5c1bcfe35432e0e158d7e385	17F	SAMEA2238772	2006	Netherlands	disease
22695_3#58	5c1bcf0401c242453707b3b0	17F	SAMEA104034647	NA	NA	NA
22695_3#176	5c1bcc30d01a2b1c8ec404c8	17F	SAMEA104034765	NA	NA	NA
22695_3#187	5c1bcbf75432e04dc1d7e281	17F	SAMEA104034776	NA	NA	NA
11860_5#2	5c1bcbb901c24290f007b2be	17F	SAMEA2238372	NA	NA	NA
22695_3#204	5c1bcb8c01c24275fa07b2b6	17F	SAMEA104034888	NA	NA	NA
22695_3#296	5c1bc965d01a2b1e9cc4044c	17F	SAMEA104035070	NA	NA	NA
22709_8#291	5c1bc89101c2424c2c07b1ec	17F	SAMEA104034505	NA	NA	NA
22709_8#303	5c1bc84801c242661407b1e0	17F	SAMEA104034517	NA	NA	NA
13415_8#10	5c1bc75101c24258e107b1ac	17F	SAMEA2554217	2010	South Africa	ipd
22984_8#20	5c1bc66b5432e0a16fd7e0e7	17F	SAMEA104034990	NA	NA	NA
22984_8#70	5c1bc52e01c242215307b11c	17F	SAMEA104035040	NA	NA	NA
13710_2#42	5c1bc4c75432e0453fd7e05b	17F	SAMEA2521715	2012	USA	ipd
23495_7#36	5c1bc3f201c242f6aa07b0bc	17F	SAMEA104034815	NA	NA	NA
7038_4#24	5c1a6c87f0302d6cafc978d6	17F	SAMEA1029367	2010	Thailand	carriage
7054_6#10	5c1a6c74f0302d4791c97880	17F	SAMEA1029394	2010	Thailand	carriage
7553_4#2	5c1a6c6aeb3e4353941631ce	17F	SAMEA1463264	2007	USA	carriage
7553_4#42	5c1a6c65eb3e434c5c1631b2	17F	SAMEA1463274	2007	USA	carriage
7553_4#36	5c1a6c65eb3e4339a91631b4	17F	SAMEA1463226	2007	USA	carriage
7553_5#90	5c1a6c5feb3e43d35616319e	17F	SAMEA1463028	2007	USA	carriage
9789_2#80	5c1a6c34eb3e43d4b41630f6	17F	SAMEA2051752	2010	Malawi	septicaemia
6710_6#17	5c1a69ef7b88fa21f519d864	17F	SAMEA1025532	2009	Thailand	carriage
6710_8#17	5c1a69e9f0302d106ec97636	17F	SAMEA1025395	2009	Thailand	carriage
6730_7#6	5c1a69ceeb3e432808162fd0	17F	SAMEA1024698	2008	Thailand	carriage
6731_1#5	5c1a69c77b88fa310419d7c4	17F	SAMEA1024839	2008	Thailand	carriage
6736_8#15	5c1a69a77b88fae7bb19d736	17F	SAMEA1025253	2009	Thailand	carriage
6755_6#7	5c1a6988f0302d2c2dc974a9	17F	SAMEA1025496	2009	Thailand	carriage
6807_2#23	5c1a6968eb3e432444162df6	17F	SAMEA1025344	2009	Thailand	carriage
6840_1#19	5c1a694ceb3e437485162d84	17F	SAMEA1025890	2009	Thailand	carriage
6925_2#75	5c1a69337b88fa788119d568	17F	SAMEA1032581	2004	USA	carriage
6925_6#22	5c1a6926eb3e431da1162ce4	17F	SAMEA1025810	2009	Thailand	carriage
6938_6#12	5c1a6918eb3e434d1a162cb0	17F	SAMEA1029074	2010	Thailand	carriage
6983_4#91	5c1a68eff0302d0494c9718e	17F	SAMEA1026257	2010	Thailand	carriage
6259_6#2	5c1a6781eb3e43ec82162b24	17F	SAMEA974622	2007	Thailand	carriage
6259_7#14	5c1a677df0302d8745c970e6	17F	SAMEA974634	2008	Thailand	carriage
6259_8#21	5c1a67787b88fa9fae19d356	17F	SAMEA974667	2008	Thailand	carriage
6470_3#7	5c1a6777eb3e43fe2b162af4	17F	SAMEA1026623	2006	United Kingdom	carriage
6470_3#14	5c1a67757b88fa0bb819d350	17F	SAMEA1026654	2006	United Kingdom	carriage
6470_5#15	5c1a676eeb3e430563162acc	17F	SAMEA1026826	2007	United Kingdom	carriage
6472_6#1	5c1a67647b88fa668019d30c	17F	SAMEA1026679	2007	United Kingdom	carriage
6472_6#19	5c1a67627b88fa9bde19d304	17F	SAMEA1026787	2008	United Kingdom	carriage
6472_7#20	5c1a675eeb3e432f00162aa0	17F	SAMEA1026331	2008	United Kingdom	carriage
6486_6#18	5c1a6753f0302d6d69c97038	17F	SAMEA1026340	2010	United Kingdom	carriage
6512_3#20	5c1a6744eb3e433643162a20	17F	SAMEA1026585	2009	United Kingdom	carriage
6512_7#8	5c1a673af0302d83fac96fbe	17F	SAMEA1026372	2009	United Kingdom	carriage
6631_3#24	5c1a670c7b88fa180f19d198	17F	SAMEA1023958	2008	Thailand	carriage
6649_8#4	5c1a66faeb3e436fd716291c	17F	SAMEA1024096	2008	Thailand	carriage
22841_3#139	5c1a66abf0302d896ac96d5a	17F	SAMEA104035919	2007	Israel	ipd
22841_4#8	5c1a66a4eb3e433a7d162762	17F	SAMEA104035328	2010	Israel	ipd
22841_4#62	5c1a669deb3e431221162732	17F	SAMEA104035368	2012	Israel	ipd
22841_4#132	5c1a6695eb3e43334316270a	17F	SAMEA104035438	2011	Israel	ipd
22841_4#151	5c1a66927b88fac35c19cf4e	17F	SAMEA104035457	2012	Israel	ipd
21903_6#181	5c1a64dbf0302d1899c96b24	17F	SAMEA4560992	NA	NA	NA
21903_8#34	5c1a64d7eb3e43fd2816254a	17F	SAMEA4561214	NA	NA	NA
21903_8#141	5c1a64cbeb3e43db24162508	17F	SAMEA4561322	NA	NA	NA
21903_8#208	5c1a64c4f0302dd994c96aba	17F	SAMEA4561390	NA	NA	NA
21903_8#293	5c1a64bbf0302d731cc96a8d	17F	SAMEA4561475	NA	NA	NA
21903_8#289	5c1a64bbeb3e431c141624c6	17F	SAMEA4561471	NA	NA	NA
21903_8#304	5c1a64b9f0302d6fd7c96a82	17F	SAMEA4561486	NA	NA	NA
21903_8#307	5c1a64b97b88faabd019ccb4	17F	SAMEA4561489	NA	NA	NA
21903_8#326	5c1a64b77b88fa1bc419ccac	17F	SAMEA4561508	NA	NA	NA
21946_6#90	5c1a64a9f0302d0309c96a20	17F	SAMEA17665168	NA	NA	NA
21946_6#139	5c1a64a3eb3e438359162440	17F	SAMEA17701918	NA	NA	NA
21946_6#222	5c1a649af0302d98c5c969c6	17F	SAMEA4561037	NA	NA	NA
21946_6#255	5c1a64967b88fa1f9b19cbe2	17F	SAMEA4561070	NA	NA	NA
21999_7#125	5c1a6488f0302de51cc96966	17F	SAMEA104154651	2012	Brazil	meningitis
21999_8#98	5c1a6479eb3e4377de162354	17F	SAMEA104154809	2013	Brazil	bacteraemia
17794_8#87	5c1a6339eb3e43406d16211c	17F	SAMEA3381634	2009	Gambia	carriage
17870_7#92	5c1a6328eb3e4336aa1620c2	17F	SAMEA3389387	2014	Malawi	carriage
17870_7#106	5c1a6326eb3e4346451620ba	17F	SAMEA3389649	2014	Malawi	carriage
17870_8#110	5c1a6315f0302d186dc96556	17F	SAMEA3389854	2014	Malawi	carriage / pneumonia
17870_8#129	5c1a63147b88fa6a8819c768	17F	SAMEA3389892	2013	Malawi	bacteraemia
17966_5#126	5c1a63007b88fa5fa919c701	17F	SAMEA3430863	2009	USA	ipd
18090_5#40	5c1a62e1eb3e436c8f161f18	17F	SAMEA3353840	2010	South Africa	carriage
19084_7#44	5c1a62cdf0302d40a4c963bc	17F	SAMEA3714197	2012	Qatar	ipd
19084_8#170	5c1a62aff0302d08fdc96308	17F	SAMEA3714507	2009	USA	meningitis
19341_3#55	5c1a62907b88fa085419c44e	17F	SAMEA3714018	2013	China	carriage
21127_1#60	5c1a6273eb3e435a2b161c70	17F	SAMEA4388209	2014	Belarus	meningitis
15995_2#20	5c1a610e7b88fa009419c368	17F	SAMEA3208951	2013	South Africa	carriage
16288_7#42	5c1a60ee7b88faec2f19c2ba	17F	SAMEA3232717	2009	Nepal	carriage
17138_4#91	5c1a60e17b88fa3a0d19c268	17F	SAMEA3354373	2013	South Africa	carriage
17428_8#115	5c1a60d7f0302d99f5c95ff0	17F	SAMEA3381329	2009	Gambia	carriage
17175_8#73	5c1a60d7eb3e4375e3161b0a	17F	SAMEA3354041	2014	South Africa	meningitis
15995_2#154	5c1a60d47b88fa2b1319c22a	17F	SAMEA3209084	2013	South Africa	carriage
16288_5#66	5c1a60c1eb3e438c21161a96	17F	SAMEA3232575	2014	Nepal	carriage
16399_6#49	5c1a60b2f0302d126bc95f1e	17F	SAMEA3309628	2009	Gambia	carriage
16399_7#9	5c1a60acf0302d0151c95efe	17F	SAMEA3309673	2009	Gambia	carriage
17059_6#23	5c1a60a87b88fa117e19c0f8	17F	SAMEA3353206	2012	South Africa	carriage
17059_7#83	5c1a60a2f0302d25c1c95ec0	17F	SAMEA3353329	2012	South Africa	carriage
17059_8#27	5c1a60a1f0302d4701c95ebc	17F	SAMEA3353402	2012	South Africa	carriage
17059_8#81	5c1a609d7b88fa02b219c0ac	17F	SAMEA3353515	2012	South Africa	carriage
17138_4#15	5c1a60987b88fa8a0519c094	17F	SAMEA3354297	2010	South Africa	carriage
17138_4#59	5c1a6095f0302d97a8c95e66	17F	SAMEA3354341	2012	South Africa	carriage
17150_5#83	5c1a60887b88fa3a1a19c046	17F	SAMEA3353879	2010	South Africa	carriage
17175_4#32	5c1a607feb3e436afd16195c	17F	SAMEA3353412	2013	South Africa	carriage
17175_4#87	5c1a607ceb3e435177161948	17F	SAMEA3353518	2013	South Africa	carriage
17175_5#32	5c1a607bf0302d7c88c95db4	17F	SAMEA3353600	2010	South Africa	carriage
17175_6#25	5c1a6075eb3e4392d116191a	17F	SAMEA3353764	2010	South Africa	carriage
17175_7#3	5c1a606f7b88fab27319bfbc	17F	SAMEA3353905	2014	South Africa	ipd
17175_7#70	5c1a606d7b88fa793119bfac	17F	SAMEA3354040	2014	South Africa	ipd
17175_7#85	5c1a606ceb3e435e161618f6	17F	SAMEA3354072	2014	South Africa	ipd
17175_7#84	5c1a606ceb3e43337f1618fa	17F	SAMEA3354070	2014	South Africa	ipd
17175_8#41	5c1a6069eb3e4360911618ea	17F	SAMEA3353979	2014	South Africa	meningitis
15995_2#83	5c1a605e7b88fadc4319bf46	17F	SAMEA3209014	2013	South Africa	carriage
16288_3#63	5c1a605beb3e43064016189e	17F	SAMEA3232406	2012	Nepal	carriage
16288_4#42	5c1a6059f0302d17a0c95ce2	17F	SAMEA3232468	2012	Nepal	carriage
16288_7#48	5c1a6055eb3e4316ec161872	17F	SAMEA3232723	2009	Nepal	carriage
16399_7#54	5c1a60507b88fa39c219bef4	17F	SAMEA3309726	2009	Gambia	carriage
17059_7#67	5c1a604af0302d0deac95c88	17F	SAMEA3353297	2012	South Africa	carriage
17150_5#92	5c1a60407b88fa48fa19be7c	17F	SAMEA3353897	2010	South Africa	carriage
17150_6#23	5c1a603ff0302d712ec95c30	17F	SAMEA3354120	2010	South Africa	carriage
17175_6#54	5c1a603a7b88fa638619be4a	17F	SAMEA3353822	2010	South Africa	carriage
17175_8#59	5c1a60357b88fad0ec19be2a	17F	SAMEA3354013	2014	South Africa	ipd
15873_2#51	5c1a5f28eb3e43211116170a	17F	SAMEA3233143	2009	Gambia	carriage
15995_2#131	5c1a5f24eb3e43e0141616de	17F	SAMEA3209061	2013	South Africa	carriage
15531_6#56	5c1a5f19eb3e437a1b1616a8	17F	SAMEA3172999	2014	Gambia	meningitis
15531_7#31	5c1a5f17eb3e4361d41616a0	17F	SAMEA3173069	2009	Gambia	carriage
15841_4#47	5c1a5f0ceb3e43070516166a	17F	SAMEA3208788	2013	South Africa	carriage
15873_2#5	5c1a5f09eb3e4341ad16165c	17F	SAMEA3233090	2009	Gambia	carriage
15378_4#20	5c1a5efdf0302debbec95a90	17F	SAMEA3171152	2009	Malawi	carriage
15531_3#12	5c1a5ef97b88fa1eac19bc42	17F	SAMEA3171343	2012	Malawi	bacteraemia
15531_4#72	5c1a5ef47b88fa6c6419bc22	17F	SAMEA3172826	2009	Gambia	carriage
15531_5#4	5c1a5ef2f0302d6d70c95a32	17F	SAMEA3172874	2014	Gambia	sepsis and nephrotic syndrome
15531_6#4	5c1a5eee7b88fa567e19bbea	17F	SAMEA3172938	2009	Gambia	carriage
15531_7#17	5c1a5eeceb3e43286c16158c	17F	SAMEA3173055	2009	Gambia	carriage
15531_6#84	5c1a5eec7b88fa4a5e19bbe4	17F	SAMEA3173027	2009	Gambia	carriage
15608_4#44	5c1a5ee17b88fa12ef19bbc0	17F	SAMEA3175890	1997	Trinidad and Tobago	meningitis
15608_5#91	5c1a5edf7b88fa1f0f19bbac	17F	SAMEA3176111	2008	Poland	sepsis
15841_1#75	5c1a5eccf0302d6795c95928	17F	SAMEA3206860	2009	South Africa	carriage
15841_1#88	5c1a5ecceb3e43402e1614d2	17F	SAMEA3206876	2009	South Africa	carriage
15841_2#70	5c1a5ec8f0302d50a8c95918	17F	SAMEA3207266	2011	South Africa	carriage
15841_3#67	5c1a5ec3f0302de5e5c958f0	17F	SAMEA3208713	2011	South Africa	carriage
15841_5#1	5c1a5ebdeb3e43acda16147e	17F	SAMEA3206911	2009	South Africa	carriage
15873_1#72	5c1a5eb6f0302d74d3c958ae	17F	SAMEA3207172	2011	South Africa	carriage
15874_1#64	5c1a5ea9f0302d77b1c95846	17F	SAMEA3207078	2011	South Africa	carriage
15874_1#7	5c1a5ea87b88fa68b419ba56	17F	SAMEA3207012	2011	South Africa	carriage
15682_1#31	5c1a5e8beb3e43dc351612fa	17F	SAMEA3176012	2009	Poland	ipd
15841_2#80	5c1a5e80eb3e43f1d91612c0	17F	SAMEA3207276	2011	South Africa	carriage
14913_4#37	5c1a5d1a7b88fa792819b85a	17F	SAMEA2814093	2012	South Africa	ipd
14936_4#54	5c1a5d177b88faf91119b838	17F	SAMEA2814359	2013	South Africa	ipd
14520_5#87	5c1a5d15eb3e432f8a1611c2	17F	SAMEA2696522	2010	Gambia	carriage
14566_5#10	5c1a5ce0eb3e430070161060	17F	SAMEA2658615	2010	South Africa	ipd
14566_6#23	5c1a5cdaeb3e430ecc161038	17F	SAMEA2658945	2011	South Africa	meningitis
14566_6#67	5c1a5cd7eb3e4341ec161024	17F	SAMEA2659031	2011	South Africa	ipd
14673_2#32	5c1a5cd2eb3e43343b161008	17F	SAMEA2796535	2004	USA	bacteremia
14913_3#8	5c1a5cb1eb3e433bbc160ef6	17F	SAMEA2813933	2011	South Africa	ipd
14913_5#22	5c1a5caaeb3e43dad0160ebe	17F	SAMEA2814422	2013	South Africa	ipd
14913_5#73	5c1a5ca7eb3e43de1a160ea8	17F	SAMEA2814473	2013	South Africa	ipd
14913_6#90	5c1a5ca57b88fa16c119b57c	17F	SAMEA2814585	2013	South Africa	disease
14913_7#25	5c1a5ca47b88fa2f4d19b576	17F	SAMEA2814235	2012	South Africa	ipd
14913_7#88	5c1a5ca27b88fabbc219b560	17F	SAMEA2814298	2013	South Africa	ipd
14936_4#38	5c1a5ca0eb3e4354dc160e62	17F	SAMEA2814343	2013	South Africa	ipd
14936_4#57	5c1a5c9ff0302d695cc952ce	17F	SAMEA2814362	2013	South Africa	ipd
14936_4#74	5c1a5c9ef0302dea42c952c6	17F	SAMEA2814379	2013	South Africa	ipd
14566_4#68	5c1a5c8eeb3e436f16160de8	17F	SAMEA2658692	2009	South Africa	ipd
14913_4#26	5c1a5c7ceb3e43cf1e160d48	17F	SAMEA2814057	2012	South Africa	ipd
14913_4#28	5c1a5c7ceb3e4332ec160d4c	17F	SAMEA2814064	2012	South Africa	ipd
14913_5#61	5c1a5c79f0302d50f5c9519a	17F	SAMEA2814461	2013	South Africa	ipd
15277_3#71	5c1a5c70eb3e4353d5160d0a	17F	SAMEA2783642	2004	Malawi	bacteraemia
11861_5#41	5c1a597f7b88faa25919b398	17F	SAMEA2239267	NA	NA	NA
11861_5#74	5c1a59737b88fa65ba19b37e	17F	SAMEA2239299	NA	NA	NA
12291_3#88	5c1a591beb3e4334de160c50	17F	SAMEA2335930	2009	Peru	carriage
12673_6#13	5c1a58e1f0302d9704c95052	17F	SAMEA2382558	2006	Netherlands	disease
12837_5#62	5c1a58a3f0302d6714c94fde	17F	SAMEA2434826	2005	South Africa	ipd
13415_4#34	5c1a5863eb3e43156d160ab0	17F	SAMEA2553810	2007	South Africa	meningitis
13710_1#36	5c1a5845eb3e43bd69160a16	17F	SAMEA2521818	2012	USA	ipd
11893_1#44	5c1a57be7b88faf74519adbc	17F	SAMEA2238800	NA	NA	NA
12290_3#66	5c1a57b67b88fa86b919ad8e	17F	SAMEA2341329	2010	Malawi	septicaemia
12291_3#76	5c1a57b0eb3e4364b0160730	17F	SAMEA2335918	2009	Peru	carriage
12837_2#16	5c1a57a4f0302dc0dac94bec	17F	SAMEA2434516	2005	South Africa	meningitis
13415_5#75	5c1a578cf0302d18bbc94b50	17F	SAMEA2553994	2007	South Africa	ipd
13415_7#59	5c1a57877b88fa179719ac66	17F	SAMEA2554170	2009	South Africa	meningitis
14412_2#29	5c1a57717b88fa254119abb4	17F	SAMEA2659129	2010	South Africa	meningitis
14520_5#68	5c1a576beb3e4375dc160552	17F	SAMEA2696487	2010	Gambia	carriage
ERS356417	58ac365da0f781000151f9e8	17F	NA	NA	NA	NA
ERS356328	58ac364372251e0001023964	17F	SAMEA2203824	2009	USA	pneumonia
ERS409565	58ac2d9872251e0001023234	17F	SAMEA2383240	2006	Netherlands	disease
ERS409438	58ac2d76a0f781000151f2c8	17F	SAMEA2383113	2006	Netherlands	disease
ERS408913	58ac2cd9a0f781000151f20e	17F	SAMEA2382588	2006	Netherlands	disease
ERS408883	58ac2ccfa0f781000151f1f8	17F	SAMEA2382558	2006	Netherlands	disease
ERS367941	58ac2cbfc492e60001aa1afd	17F	SAMEA2239129	2006	Netherlands	disease
ERS409495	58ac2b4ec492e60001aa1a5f	17F	SAMEA2383170	2006	Netherlands	disease
ERS409022	58ac2ae972251e0001023022	17F	SAMEA2382697	2006	Netherlands	disease
ERS367584	58ac2a4672251e0001022f86	17F	SAMEA2238772	2006	Netherlands	disease
ERS012479	58ac1fc272251e00010227c4	17F	NA	NA	NA	NA
ERS012478	58ac1fc1c492e60001aa118c	17F	NA	NA	NA	NA
ERS012477	58ac1fc072251e00010227c2	17F	NA	NA	NA	NA
ERS022462	58ac15bea0f781000151e374	17F	SAMEA1029367	2010	Thailand	carriage
ERS022592	58ac14a572251e0001022125	17F	SAMEA1029394	2010	Thailand	carriage
ERS022186	58ac1439a0f781000151e255	17F	SAMEA1029074	2010	Thailand	carriage
ERS021808	58ac13e6a0f781000151e207	17F	SAMEA1026257	2010	Thailand	carriage
ERS021715	58ac13d672251e0001022068	17F	SAMEA1025810	2009	Thailand	carriage
ERS021281	58ac1022c492e60001aa0a1b	17F	SAMEA1025890	2009	Thailand	carriage
ERS020693	58ac0fbc72251e0001021f34	17F	SAMEA1025496	2009	Thailand	carriage
ERS020499	58ac0f9d72251e0001021f1f	17F	SAMEA1024839	2008	Thailand	carriage
ERS020919	58ac0f2ba0f781000151dfa0	17F	SAMEA1025395	2009	Thailand	carriage
ERS020871	58ac0f1cc492e60001aa0951	17F	SAMEA1025532	2009	Thailand	carriage
ERS020821	58ac0f0772251e0001021e96	17F	SAMEA1025253	2009	Thailand	carriage
ERS020212	58ac0eaba0f781000151df29	17F	SAMEA1024698	2008	Thailand	carriage
ERS019590	58ac0e6bc492e60001aa08ad	17F	SAMEA1023958	2008	Thailand	carriage
ERS019330	58ac0e25a0f781000151de9b	17F	SAMEA1024096	2008	Thailand	carriage
ERS019251	58ac0e11a0f781000151de77	17F	SAMEA974667	2008	Thailand	carriage
ERS019220	58ac0e09c492e60001aa0833	17F	SAMEA974634	2008	Thailand	carriage
ERS019184	58ac0dfe72251e0001021d56	17F	SAMEA974622	2007	Thailand	carriage
11657_1#89	5c1bd9db01c242d1c407b68e	18A	SAMEA1965368	1999	USA	meningitis
9789_5#1	5c1bd911d01a2b64ecc40784	18A	SAMEA2050708	NA	NA	NA
12290_3#49	5c1bd718d01a2b3dc3c40716	18A	SAMEA2341290	2009	Malawi	carriage
12837_4#49	5c1bd0b601c24231fa07b42a	18A	SAMEA2434725	2006	South Africa	meningitis
12837_5#4	5c1bd07001c24264fc07b418	18A	SAMEA2434768	2006	South Africa	ipd
9789_2#72	5c1a6c35eb3e43e8251630fc	18A	SAMEA2051631	2010	Malawi	septicaemia
9789_5#5	5c1a6c28eb3e432a1b1630c8	18A	SAMEA2052367	2010	Malawi	carriage
6730_5#21	5c1a69d3eb3e438394162fea	18A	SAMEA1024785	2008	Thailand	carriage
6823_1#22	5c1a6962eb3e437ee8162dd8	18A	SAMEA1025883	2009	Thailand	carriage
6972_4#21	5c1a68faeb3e438003162c24	18A	SAMEA1028726	2010	Thailand	carriage
6631_3#3	5c1a6710f0302d57dec96ef6	18A	SAMEA1024150	2008	Thailand	carriage
6631_6#19	5c1a67037b88fa803319d16e	18A	SAMEA1023975	2008	Thailand	carriage
22841_4#67	5c1a669df0302d6bb5c96d08	18A	SAMEA104035373	2012	Israel	ipd
23164_8#75	5c1a6681eb3e4368241626c6	18A	SAMEA104035853	2006	Israel	ipd
21127_2#2	5c1a64f97b88fae87c19ce3e	18A	SAMEA4388348	2008	Brazil	pneumonia
21999_7#151	5c1a64857b88fa260219cb6c	18A	SAMEA104154678	2012	Brazil	meningitis
21999_8#54	5c1a647df0302d56f8c96918	18A	SAMEA104154765	2013	Brazil	bacteraemia
21999_8#87	5c1a647aeb3e436b0316235a	18A	SAMEA104154801	2013	Brazil	bacteraemia
21999_8#100	5c1a6479eb3e43aac4162352	18A	SAMEA104154810	2013	Brazil	meningitis
22027_1#85	5c1a64707b88fa1b3219cac0	18A	SAMEA104154972	2007	Israel	ipd
17794_7#3	5c1a634d7b88fa782619c8a8	18A	SAMEA3381548	2009	Gambia	carriage
17794_7#59	5c1a6347f0302d5b08c96642	18A	SAMEA3388908	2007	Morocco	bacteraemia
17794_8#6	5c1a6343f0302dc2c7c96632	18A	SAMEA3381471	2009	Gambia	carriage
17794_8#90	5c1a63397b88fa66d919c832	18A	SAMEA3381637	2009	Gambia	carriage
17794_8#100	5c1a63377b88fa782219c82c	18A	SAMEA3381647	2009	Gambia	carriage
17794_8#150	5c1a6332eb3e43683f162100	18A	SAMEA3388919	2009	Morocco	meningitis
17870_7#45	5c1a632eeb3e43a0471620f0	18A	SAMEA3389691	2014	Malawi	carriage / pneumonia
17870_8#66	5c1a6319f0302d815cc96570	18A	SAMEA3389769	2006	Malawi	meningitis
18456_1#26	5c1a62deeb3e43d732161f0c	18A	SAMEA3389221	2014	Malawi	carriage
19084_8#52	5c1a62b9f0302d3294c9633c	18A	SAMEA3714389	2008	Peru	carriage
19084_8#78	5c1a62b7f0302d19edc96332	18A	SAMEA3714415	2008	Peru	carriage
19341_2#167	5c1a6296eb3e437991161d68	18A	SAMEA3713899	2010	China	carriage
21053_8#145	5c1a627cf0302df9e1c96198	18A	SAMEA4387910	2012	Russia	meningitis
21127_1#157	5c1a6270eb3e43a1f7161c58	18A	SAMEA4388233	2008	Brazil	pneumonia
16288_5#55	5c1a60f0f0302d8e2dc96084	18A	SAMEA3232564	2014	Nepal	carriage
16288_5#32	5c1a60c37b88fa698719c1ae	18A	SAMEA3232541	2014	Nepal	pneumonia
16399_6#9	5c1a60b07b88fa167119c13a	18A	SAMEA3309586	2009	Gambia	carriage
17794_7#116	5c1a6062f0302dd507c95d1a	18A	SAMEA3381434	2009	Gambia	carriage
17794_7#105	5c1a6062f0302d569cc95d1c	18A	SAMEA3381422	2009	Gambia	carriage
16288_5#77	5c1a60577b88fa771619bf26	18A	SAMEA3232586	2014	Nepal	carriage
16399_6#61	5c1a6051f0302d8365c95c9c	18A	SAMEA3309640	2009	Gambia	carriage
15841_2#26	5c1a5ecbeb3e439d131614ca	18A	SAMEA3207219	2011	South Africa	carriage
15378_3#11	5c1a5e9deb3e430ce816138a	18A	SAMEA3171046	2010	Malawi	carriage
15378_4#21	5c1a5e9beb3e434a8416137e	18A	SAMEA3171153	2009	Malawi	carriage
14566_5#31	5c1a5cdef0302d41c4c95488	18A	SAMEA2658682	2010	South Africa	meningitis
14673_3#38	5c1a5ccef0302d81e7c95400	18A	SAMEA2796636	2005	USA	bacteremia
14913_3#79	5c1a5cb1f0302d7705c95342	18A	SAMEA2814085	2011	South Africa	ipd
14913_4#23	5c1a5cb07b88fa36f419b5ac	18A	SAMEA2814048	2012	South Africa	ipd
12837_3#45	5c1a58b9eb3e43d208160b94	18A	SAMEA2434633	2005	South Africa	meningitis
13414_8#85	5c1a58667b88fa56de19b0f6	18A	SAMEA2553766	2006	South Africa	ipd
13415_4#46	5c1a5864f0302d5a7fc94f2e	18A	SAMEA2553822	2007	South Africa	ipd
13415_4#74	5c1a5860f0302d15a5c94f22	18A	SAMEA2553850	2007	South Africa	ipd
14410_7#81	5c1a57757b88fa9fba19abd0	18A	SAMEA2627540	2003	Gambia	ipd
ERS006818	58ac41e3a0f781000151fbce	18A	SAMEA867950	1800	Malawi	disease
ERS022123	58ac1422c492e60001aa0b1c	18A	SAMEA1028726	2010	Thailand	carriage
ERS021380	58ac1042c492e60001aa0a31	18A	SAMEA1025883	2009	Thailand	carriage
ERS020179	58ac0e9fc492e60001aa08f1	18A	SAMEA1024785	2008	Thailand	carriage
ERS019657	58ac0e7fc492e60001aa08c4	18A	SAMEA1023975	2008	Thailand	carriage
ERS019569	58ac0e6572251e0001021df3	18A	SAMEA1024150	2008	Thailand	carriage
11860_7#84	5c1be12a5432e021a6d7e7ed	18B	SAMEA2239123	2006	Netherlands	disease
14412_1#6	5c1bd44c5432e02f59d7e491	18B	SAMEA2658596	2008	South Africa	ipd
11826_1#30	5c1bcf3201c2425f6807b3c0	18B	SAMEA2144660	1998	USA	pneumonia
11860_4#35	5c1bcd495432e07698d7e2eb	18B	SAMEA2238309	2006	Netherlands	disease
13415_6#43	5c1bc8d6d01a2bb4a7c40422	18B	SAMEA2554058	2009	South Africa	ipd
6925_4#1	5c1a692e7b88fa186f19d554	18B	SAMEA1025698	2009	Thailand	carriage
6999_1#13	5c1a68e2eb3e430c71162ba0	18B	SAMEA1032684	2004	USA	carriage
21127_2#92	5c1a64ec7b88fae2ae19ce08	18B	SAMEA4388072	2008	Brazil	meningitis
21127_2#103	5c1a64ebf0302d642dc96b7a	18B	SAMEA4388430	2008	Brazil	meningitis
21903_8#112	5c1a64cef0302d68a6c96af8	18B	SAMEA4561293	NA	NA	NA
22027_1#93	5c1a646feb3e43b32516231c	18B	SAMEA104155068	2008	Israel	ipd
14673_2#75	5c1a5d227b88fa7adf19b88a	18B	SAMEA2796578	2002	USA	bacteremia
14673_1#17	5c1a5cd6f0302d5ff8c95448	18B	SAMEA2796425	2001	USA	meningitis
14673_1#31	5c1a5cd57b88fa2e6819b6ac	18B	SAMEA2796439	2000	USA	bacteremia
12291_5#39	5c1a590e7b88fa41d519b2c0	18B	SAMEA2336061	1998	USA	bacteremia
12837_4#24	5c1a58b17b88faa8fc19b1d6	18B	SAMEA2434700	2006	South Africa	ipd
11511_7#16	5c1a57f0eb3e435a1a160888	18B	SAMEA2145138	1999	USA	meningitis
12837_5#5	5c1a579b7b88fa841b19ace8	18B	SAMEA2434769	2006	South Africa	ipd
ERS409155	58ac2d1ac492e60001aa1b65	18B	SAMEA2382830	2006	Netherlands	disease
ERS367935	58ac2cbc72251e000102313c	18B	SAMEA2239123	2006	Netherlands	disease
ERS409017	58ac2ae672251e000102301c	18B	SAMEA2382692	2006	Netherlands	disease
ERS367121	58ac29c9c492e60001aa18b1	18B	SAMEA2238309	2006	Netherlands	disease
ERS011505	58ac1fbc72251e00010227bf	18B	NA	NA	NA	NA
ERS021647	58ac13c972251e0001022058	18B	SAMEA1025698	2009	Thailand	carriage
10050_2#29	5c1be08801c2420a4807b88a	18C	SAMEA2059228	2002	Netherlands	diseased
11860_8#78	5c1bdfe25432e02755d7e7a3	18C	SAMEA2239210	NA	NA	NA
11861_1#6	5c1bdf7201c242792b07b838	18C	SAMEA2238569	2006	Netherlands	disease
10071_4#84	5c1bde22d01a2b3936c408be	18C	SAMEA2060147	2009	Netherlands	diseased
11511_7#28	5c1bdbc25432e0749cd7e6b1	18C	SAMEA2157229	1999	USA	bacteremia
11511_7#36	5c1bdbb101c2427dc107b704	18C	SAMEA2143124	1999	USA	bacteremia
11861_5#37	5c1bd9e85432e02848d7e62d	18C	SAMEA2239263	NA	NA	NA
11679_1#83	5c1bd2d101c242d39207b4bc	18C	SAMEA2204160	2009	Peru	bacteremia
11822_1#25	5c1bd1af01c24219c407b460	18C	SAMEA2149063	1999	USA	meningitis
11822_1#69	5c1bd0bed01a2b0751c405c0	18C	SAMEA2150294	1999	USA	bacteremia
12837_5#28	5c1bd03801c2426ce607b40c	18C	SAMEA2434792	2006	South Africa	ipd
9789_2#26	5c1a6c3cf0302df2d6c97764	18C	SAMEA2050333	2010	Malawi	septicaemia
9789_5#60	5c1a6c25f0302d639ec976ec	18C	SAMEA2050850	2009	Malawi	carriage
9789_5#69	5c1a6c25eb3e431ebf1630c2	18C	SAMEA2052480	2009	Malawi	carriage
6731_6#11	5c1a69b7f0302d18b2c9756e	18C	SAMEA1024870	2009	Thailand	carriage
6680_5#3	5c1a66eceb3e432df61628c8	18C	SAMEA1024688	2008	Thailand	carriage
21127_2#48	5c1a64f3eb3e4357441625e4	18C	SAMEA4388050	2008	Brazil	meningitis
21999_7#142	5c1a6486f0302dd3d3c96956	18C	SAMEA104154669	2012	Brazil	meningitis
22114_6#67	5c1a6460f0302d5839c96856	18C	SAMEA104155043	2007	Israel	ipd
18090_1#92	5c1a62fbf0302d770dc964ac	18C	SAMEA3431351	2001	Egypt	meningitis
17138_3#65	5c1a609a7b88fa7deb19c098	18C	SAMEA3354215	2012	South Africa	carriage
17150_4#15	5c1a6091f0302d9958c95e3c	18C	SAMEA3353558	2010	South Africa	carriage
15841_2#49	5c1a5f0ef0302d1d8ec95b02	18C	SAMEA3207245	2011	South Africa	carriage
15608_2#82	5c1a5ee9eb3e4318ea161578	18C	SAMEA3175727	1998	USA	pneumonia
15608_3#88	5c1a5ee2eb3e43500716154e	18C	SAMEA3175841	2013	Slovenia	ipd
15682_2#24	5c1a5ed87b88fa55ac19bb72	18C	SAMEA3176139	2012	Poland	meningitis
15995_1#77	5c1a5ea1eb3e435d051613ae	18C	SAMEA3206892	2009	South Africa	carriage
14555_4#84	5c1a5ce6eb3e43d4b3161084	18C	SAMEA2659085	2011	South Africa	ipd
14913_2#43	5c1a5c7ff0302d78d7c951b0	18C	SAMEA2814073	2009	South Africa	meningitis
14913_2#7	5c1a5c7eeb3e4331ac160d56	18C	SAMEA2813985	2011	South Africa	ipd
14913_5#86	5c1a5c78f0302dce54c9518e	18C	SAMEA2814486	2013	South Africa	meningitis
12837_5#70	5c1a58a37b88fa367e19b1b8	18C	SAMEA2434834	2005	South Africa	meningitis
13414_8#60	5c1a586beb3e43bcb0160ac2	18C	SAMEA2553741	2006	South Africa	meningitis
13415_6#70	5c1a5854eb3e435552160a74	18C	SAMEA2554085	2009	South Africa	ipd
14410_7#73	5c1a582c7b88fa2d1919afa2	18C	SAMEA2627530	2003	Gambia	ipd
11657_1#71	5c1a57edf0302d9fcdc94d24	18C	SAMEA2160356	1999	USA	bacteremia
11861_5#55	5c1a57c0f0302d3912c94c6a	18C	SAMEA2239280	NA	NA	NA
12837_4#37	5c1a579e7b88fa2fc019ad04	18C	SAMEA2434713	2006	South Africa	ipd
ERS409121	58ac2d0772251e000102318c	18C	SAMEA2382796	2006	Netherlands	disease
ERS409330	58ac2b3cc492e60001aa1a43	18C	SAMEA2383005	2006	Netherlands	disease
11657_4#81	5c1bd8205432e0a9fdd7e597	18F	SAMEA2204121	2007	Peru	pneumonia
9789_2#33	5c1a6c3beb3e4328c716310e	18F	SAMEA2051919	2007	Malawi	meningitis
9789_2#49	5c1a6c38f0302d7e87c97758	18F	SAMEA2051623	2009	Malawi	meningitis
6730_8#2	5c1a69cbf0302d9280c975d0	18F	SAMEA1025027	2008	Thailand	carriage
6730_8#4	5c1a69cbf0302d2707c975ce	18F	SAMEA1025056	2008	Thailand	carriage
6807_2#13	5c1a696a7b88fa325719d64c	18F	SAMEA1025417	2009	Thailand	carriage
6949_3#15	5c1a690b7b88fa767d19d48a	18F	SAMEA1028833	2010	Thailand	carriage
6680_7#23	5c1a66e3eb3e4365b31628a8	18F	SAMEA1024756	2008	Thailand	carriage
19341_3#109	5c1a628b7b88fab66019c42e	18F	SAMEA3714074	2009	China	carriage
21053_8#127	5c1a627ef0302d07d5c961ac	18F	SAMEA4388419	2011	Russia	meningitis
20957_7#132	5c1a627e7b88fabe2c19c3c0	18F	SAMEA4392460	2009	Bangladesh	meningitis
14520_7#44	5c1a5cf1f0302d729ac95514	18F	SAMEA2696612	2009	Gambia	carriage
14913_6#62	5c1a5ca6eb3e43156f160e9c	18F	SAMEA2814557	2006	South Africa	ipd
14913_7#13	5c1a5ca4f0302db300c952f4	18F	SAMEA2814223	2012	South Africa	ipd
12837_4#17	5c1a58b47b88fad47019b1de	18F	SAMEA2434693	2005	South Africa	ipd
14410_7#41	5c1a582ef0302d7f79c94dde	18F	SAMEA2627423	2003	Gambia	meningitis
12290_3#76	5c1a57b67b88fa13c119ad8c	18F	SAMEA2341351	1999	Malawi	septicaemia
12837_5#8	5c1a579c7b88fadbf419acea	18F	SAMEA2434772	2006	South Africa	meningitis
13415_7#89	5c1a5787eb3e43e73416060c	18F	SAMEA2554200	2009	South Africa	ipd
ERS050452	58ac4213c492e60001aa2553	18F	SAMEA1033744	1800	Malawi	disease
ERS008361	58ac41ecc492e60001aa2523	18F	SAMEA971381	1800	Malawi	disease
ERS011497	58ac1fb9a0f781000151e878	18F	NA	NA	NA	NA
ERS021973	58ac10b0c492e60001aa0a91	18F	SAMEA1028833	2010	Thailand	carriage
ERS021107	58ac100972251e0001021f6c	18F	SAMEA1025417	2009	Thailand	carriage
ERS020493	58ac0f9b72251e0001021f1d	18F	SAMEA1024756	2008	Thailand	carriage
ERS020234	58ac0eb5c492e60001aa0906	18F	SAMEA1025056	2008	Thailand	carriage
ERS020232	58ac0eb3c492e60001aa0904	18F	SAMEA1025027	2008	Thailand	carriage
11679_1#3	5c1bd3cbd01a2b7dd7c40674	19A	SAMEA2203770	2009	USA	bacteremia
11791_1#59	5c1bd1fb5432e0b424d7e405	19A	SAMEA2203379	1998	Gambia	ipd
11826_1#51	5c1bcecc01c2428e4c07b3a4	19A	SAMEA2150163	1999	USA	pneumonia
13154_3#22	5c1bce7fd01a2bce99c40538	19A	SAMEA2467564	2009	USA	ipd
13414_1#80	5c1bcd375432e0e3eed7e2e3	19A	SAMEA2521536	2012	USA	ipd
13414_3#66	5c1bcc055432e0e61ed7e287	19A	SAMEA2521712	2012	USA	ipd
7553_5#79	5c1a6c60eb3e43e2271631a4	19A	SAMEA1462989	2007	USA	carriage
7622_3#96	5c1a6c50eb3e436e79163170	19A	SAMEA1463006	2007	USA	carriage
6755_3#2	5c1a69927b88fa573019d6e2	19A	SAMEA1024534	2008	Thailand	carriage
6823_3#13	5c1a695deb3e431b37162dc4	19A	SAMEA1025742	2009	Thailand	carriage
6486_8#8	5c1a674ff0302d375bc97020	19A	SAMEA1026394	2011	United Kingdom	carriage
24775_1#71	5c1a666a7b88fa161119ce76	19A	SAMEA4732912	2011	China	ipd
21903_8#96	5c1a64d07b88fa5f8b19cd60	19A	SAMEA4561276	NA	NA	NA
21903_8#346	5c1a64b5eb3e43fe491624a2	19A	SAMEA4561528	NA	NA	NA
21999_8#83	5c1a647bf0302da549c96904	19A	SAMEA104154797	2013	Brazil	meningitis
17870_7#112	5c1a6326eb3e4320331620b6	19A	SAMEA3389661	2014	Malawi	carriage
17870_7#178	5c1a631feb3e4334e1162098	19A	SAMEA3389781	2004	Malawi	bacteraemia
18456_1#104	5c1a62d67b88fa358219c622	19A	SAMEA3389213	2000	Malawi	bacteraemia
19084_8#139	5c1a62b2eb3e43a021161e12	19A	SAMEA3714476	2009	USA	ipd
17175_6#15	5c1a6077eb3e439ce0161928	19A	SAMEA3353744	2010	South Africa	carriage
17059_7#8	5c1a60497b88fadbc219beb8	19A	SAMEA3353174	2012	South Africa	carriage
15531_4#79	5c1a5ef4f0302d03bac95a46	19A	SAMEA3172839	2009	Gambia	carriage
15841_1#71	5c1a5ecdeb3e4370dd1614d6	19A	SAMEA3206854	2009	South Africa	carriage
15841_3#14	5c1a5ec6f0302d7afac9590c	19A	SAMEA3208660	2011	South Africa	carriage
15873_1#61	5c1a5e787b88fa8dd919b914	19A	SAMEA3207161	2011	South Africa	carriage
14913_2#90	5c1a5d1c7b88fa7d3819b866	19A	SAMEA2814184	2011	South Africa	ipd
14673_4#11	5c1a5d08eb3e43e73c161168	19A	SAMEA2796704	2009	USA	pneumonia
14913_4#81	5c1a5cacf0302dfe4dc95326	19A	SAMEA2814196	2012	South Africa	ipd
14913_6#6	5c1a5ca5f0302d8a51c952f8	19A	SAMEA2814501	2011	South Africa	ipd
13091_6#38	5c1a589cf0302d0151c94fc6	19A	SAMEA2467488	2008	Peru	carriage
13353_7#69	5c1a588a7b88fa2bbe19b164	19A	SAMEA2521810	2012	USA	ipd
13414_2#83	5c1a587c7b88fa4e0b19b134	19A	SAMEA2521634	2012	USA	ipd
13415_8#60	5c1a584cf0302df366c94e9e	19A	SAMEA2554267	2010	South Africa	ipd
14257_1#39	5c1a5840f0302da80dc94e42	19A	SAMEA2658381	2008	South Africa	meningitis
14412_2#90	5c1a5811eb3e431f5416092c	19A	SAMEA2658913	2010	South Africa	disease
11511_8#38	5c1a57ee7b88fabbb219aea8	19A	SAMEA2203891	2009	USA	pneumonia
13414_2#63	5c1a5795f0302d273dc94b7e	19A	SAMEA2521614	2012	USA	ipd
ERS356543	58ac367cc492e60001aa231d	19A	SAMEA2204032	2009	USA	bacteremia
ERS356430	58ac3661a0f781000151f9ea	19A	NA	NA	NA	NA
ERS356428	58ac366072251e0001023990	19A	SAMEA2203917	2009	USA	pneumonia
11860_7#95	5c1be11b01c2427f1007b8c0	19F	SAMEA2239134	NA	NA	NA
12837_4#2	5c1bd12001c2425ebb07b442	19F	SAMEA2434678	2005	South Africa	ipd
21946_6#253	5c1bd0975432e07a3cd7e3ab	19F	SAMEA4561068	NA	NA	NA
22695_3#4	5c1bd0535432e0c528d7e399	19F	SAMEA104034593	NA	NA	NA
6736_6#10	5c1a69ae7b88fa293a19d752	19F	SAMEA1025138	2009	Thailand	carriage
6736_7#12	5c1a69ab7b88fa1ac319d744	19F	SAMEA1025518	2009	Thailand	carriage
6753_3#1	5c1a699f7b88faef9719d708	19F	SAMEA1025674	2008	Thailand	carriage
6755_6#19	5c1a6987eb3e4302be162e92	19F	SAMEA1025384	2009	Thailand	carriage
6805_3#13	5c1a697bf0302d2c96c97450	19F	SAMEA1025680	2009	Thailand	carriage
6823_1#5	5c1a69647b88fa370b19d63c	19F	SAMEA1026142	2009	Thailand	carriage
6830_3#15	5c1a694f7b88fa007a19d5de	19F	SAMEA1025295	2009	Thailand	carriage
6840_3#16	5c1a694af0302d73a8c9736e	19F	SAMEA1026155	2009	Thailand	carriage
6925_6#13	5c1a6927f0302d0031c972a2	19F	SAMEA1026198	2009	Thailand	carriage
6470_5#18	5c1a676ef0302d3d9ec970b0	19F	SAMEA1026492	2007	United Kingdom	carriage
6472_8#15	5c1a675cf0302dfb64c9704e	19F	SAMEA1026316	2008	United Kingdom	carriage
6630_3#22	5c1a671b7b88faa85719d1dc	19F	SAMEA1023755	2008	Thailand	carriage
22667_8#69	5c1a6453f0302df0a7c9681a	19F	SAMEA104038617	2009	Israel	ipd
19084_7#184	5c1a62bfeb3e437980161e72	19F	SAMEA3714337	2009	Peru	carriage
19084_8#57	5c1a62b9eb3e43807a161e3e	19F	SAMEA3714394	2008	Peru	carriage
15841_2#76	5c1a5ec8eb3e4330fd1614b0	19F	SAMEA3207272	2009	South Africa	carriage
15995_1#11	5c1a5ea67b88fa607c19ba48	19F	SAMEA3206731	2009	South Africa	carriage
14566_6#57	5c1a5d25eb3e43dda4161216	19F	SAMEA2659011	2010	South Africa	ipd
14673_4#56	5c1a5cc9eb3e43d8ee160fbc	19F	SAMEA2796749	2009	USA	disease
12291_1#89	5c1a592df0302dff13c950be	19F	SAMEA2335750	2007	Peru	carriage
14412_1#73	5c1a581c7b88fa262219af6a	19F	SAMEA2658788	2008	South Africa	meningitis
12162_1#83	5c1a57b9eb3e43c4d5160768	19F	SAMEA2298360	2012	South Africa	ipd
ERS367958	58ac2cc4c492e60001aa1b03	19F	SAMEA2239146	2006	Netherlands	disease
ERS368013	58ac2a66c492e60001aa195d	19F	SAMEA2239201	2006	Netherlands	disease
ERS367876	58ac27d0c492e60001aa17c3	19F	SAMEA2239064	2006	Netherlands	disease
ERS068556	58ac22d9a0f781000151ea9e	19F	NA	NA	NA	NA
ERS014020	58ac1fd5c492e60001aa119b	19F	NA	NA	NA	NA
ERS014017	58ac1fd4a0f781000151e889	19F	NA	NA	NA	NA
ERS022252	58ac145172251e00010220d5	19F	SAMEA1029139	2010	Thailand	carriage
ERS021938	58ac1402a0f781000151e223	19F	SAMEA1028955	2010	Thailand	carriage
ERS021879	58ac10a772251e0001022002	19F	SAMEA1029160	2009	Thailand	carriage
ERS021689	58ac1083a0f781000151e0b7	19F	SAMEA1025891	2009	Thailand	carriage
ERS021282	58ac102272251e0001021f7d	19F	SAMEA1025937	2009	Thailand	carriage
ERS020374	58ac0f7472251e0001021ef4	19F	SAMEA1024572	2008	Thailand	carriage
ERS020783	58ac0f00a0f781000151df88	19F	SAMEA1025464	2009	Thailand	carriage
ERS020193	58ac0ea4c492e60001aa08f8	19F	SAMEA1024566	2008	Thailand	carriage
11861_2#78	5c1bdcc35432e081ffd7e6ed	22A	SAMEA2238739	2006	Netherlands	disease
9953_7#1	5c1bd910d01a2b7211c40782	22A	SAMEA2059402	2004	Netherlands	diseased
9953_7#59	5c1bd7bf5432e04386d7e56d	22A	SAMEA2059732	2006	Netherlands	diseased
11658_1#24	5c1bd60e5432e05ebcd7e4ff	22A	SAMEA2203274	1998	Gambia	ipd
14520_4#60	5c1bd23b01c242046a07b488	22A	SAMEA2696343	2009	Gambia	carriage
14520_5#28	5c1bd193d01a2b6298c405f8	22A	SAMEA2696412	2009	Gambia	carriage
9789_4#89	5c1a6c28eb3e4344561630ca	22A	SAMEA2050707	2010	Malawi	carriage
6710_7#7	5c1a69edf0302d8d13c97646	22A	SAMEA1025455	2009	Thailand	carriage
[truncated: 1,682 more rows]
